# Supplementary material for: Oncolytic viruses alter the biogenesis of tumor extracellular vesicles and influence their immunogenicity
Source: Mol Ther Oncol. 2024 Sep 26;32(4):200887. doi: 10.1016/j.omton.2024.200887 (PMC11530755; doi:10.1016/j.omton.2024.200887)
Supplement: Table S1. Relative quantification data of proteins identified in EVs by liquid-based mass spectrometry [file mmc2.xlsx]

## Sheet: Feuil1
			Uninfected M113						M113 infected by VSV						M113 infected by VACV
Protein Set	Description	#Peptide	Peptides Count 378_36_Slot2-32_1_4397.d	Weighted SC 378_36_Slot2-32_1_4397.d	Status 378_36_Slot2-32_1_4397.d	Peptides Count 378_42_Slot2-34_1_4410.d	Weighted SC 378_42_Slot2-34_1_4410.d	Status 378_42_Slot2-34_1_4410.d	Peptides Count 378_37_Slot2-29_1_4385.d	Weighted SC 378_37_Slot2-29_1_4385.d	Status 378_37_Slot2-29_1_4385.d	Peptides Count 378_56_Slot2-31_1_4395.d	Weighted SC 378_56_Slot2-31_1_4395.d	Status 378_56_Slot2-31_1_4395.d	Peptides Count 378_50_Slot2-30_1_4387.d	Weighted SC 378_50_Slot2-30_1_4387.d	Status 378_50_Slot2-30_1_4387.d	Peptides Count 378_38_Slot2-36_1_4426.d	Weighted SC 378_38_Slot2-36_1_4426.d	Status 378_38_Slot2-36_1_4426.d
Q02241	Kinesin-like protein KIF23 OS=Homo sapiens OX=9606 GN=KIF23 PE=1 SV=3	38	23	39	Typical	31	68	Typical	6	8	Typical	8	8	Typical	20	38	Typical	18	29	Typical
Q9U6Y5	SWISS-PROT:Q9U6Y5 Green fluorescent protein (GFP-Cter-HisTag)	11	0	0		0	0		7	18	Typical	7	15	Typical	6	16	Typical	10	20	Typical
O14578	Citron Rho-interacting kinase OS=Homo sapiens OX=9606 GN=CIT PE=1 SV=2	33	24	27	Typical	23	29	Typical	2	2	Typical	0	0		18	22	Typical	13	16	Typical
Q15058	Kinesin-like protein KIF14 OS=Homo sapiens OX=9606 GN=KIF14 PE=1 SV=1	20	11	14	Typical	15	15	Typical	0	0		0	0		8	9	Typical	5	5	Typical
sp|P21052|F11_VACCC	Protein F11 OS=Vaccinia virus (strain Copenhagen) OX=10249 GN=F11L PE=3 SV=1	19	0	0		0	0		0	0		0	0		15	42	Typical	16	30	Typical
Q9H0H5	Rac GTPase-activating protein 1 OS=Homo sapiens OX=9606 GN=RACGAP1 PE=1 SV=1	23	12	20	Typical	20	29	Typical	4	5	Typical	4	4	Typical	13	17	Typical	7	13	Typical
P42566	Epidermal growth factor receptor substrate 15 OS=Homo sapiens OX=9606 GN=EPS15 PE=1 SV=2	32	4	4	Typical	8	9	Typical	3	4	Typical	4	4	Typical	26	33	Typical	22	34	Typical
Q13303	Voltage-gated potassium channel subunit beta-2 OS=Homo sapiens OX=9606 GN=KCNAB2 PE=1 SV=2	21	2	3	Typical	1	1	Typical	13	28	Typical	16	28	Typical	4	6	Typical	3	5	Typical
sp|P20498|I1_VACCC	Telomere-binding protein I1 OS=Vaccinia virus (strain Copenhagen) OX=10249 GN=I1L PE=2 SV=1	14	0	0		0	0		0	0		0	0		14	23	Typical	10	16	Typical
Q8N3D4	EH domain-binding protein 1-like protein 1 OS=Homo sapiens OX=9606 GN=EHBP1L1 PE=1 SV=2	18	0	0		0	0		0	0		0	0		15	19.6792	Typical	15	17.6792	Typical
O60716	Catenin delta-1 OS=Homo sapiens OX=9606 GN=CTNND1 PE=1 SV=1	47	16	26	Typical	28	53	Typical	16	25	Typical	19	25	Typical	42	85	Typical	35	68	Typical
sp|P21057|A34_VACCC	Protein A34 OS=Vaccinia virus (strain Copenhagen) OX=10249 GN=A34R PE=3 SV=1	13	0	0		0	0		0	0		0	0		12	24	Typical	13	27	Typical
O95239	Chromosome-associated kinesin KIF4A OS=Homo sapiens OX=9606 GN=KIF4A PE=1 SV=3	12	7	11	Typical	10	10	Typical	0	0		0	0		6	6	Typical	3	3	Typical
sp|P20991|A14_VACCC	Virion membrane protein A14 OS=Vaccinia virus (strain Copenhagen) OX=10249 GN=A14L PE=3 SV=1	4	0	0		0	0		0	0		0	0		3	17	Typical	4	16	Typical
Q9Y4F1	FERM, ARHGEF and pleckstrin domain-containing protein 1 OS=Homo sapiens OX=9606 GN=FARP1 PE=1 SV=1	37	10	22	Typical	20	46	Typical	16	32	Typical	13	24	Typical	30	82	Typical	27	67	Typical
sp|P20508|CAHH_VACCC	Cell surface-binding protein OS=Vaccinia virus (strain Copenhagen) OX=10249 GN=D8L PE=2 SV=1	9	0	0		0	0		0	0		0	0		9	17	Typical	6	18	Sameset
sp|P68441|D13_VACCC	Scaffold protein D13 OS=Vaccinia virus (strain Copenhagen) OX=10249 GN=D13L PE=3 SV=1	12	0	0		0	0		0	0		0	0		12	22	Typical	8	13	Typical
P08195	4F2 cell-surface antigen heavy chain OS=Homo sapiens OX=9606 GN=SLC3A2 PE=1 SV=3	53	21	81	Typical	28	126	Typical	30	91	Typical	24	71	Typical	37	174	Typical	41	158	Typical
sp|P20638|F13_VACCC	Envelope phospholipase F13 OS=Vaccinia virus (strain Copenhagen) OX=10249 GN=F13L PE=3 SV=1	33	0	0		0	0		0	0		0	0		23	83	Typical	28	110	Typical
sp|P20643|P4B_VACCC	Major core protein 4b OS=Vaccinia virus (strain Copenhagen) OX=10249 GN=A3L PE=3 SV=1	30	0	0		0	0		0	0		0	0		25	54	Typical	28	69	Typical
Q14517	Protocadherin Fat 1 OS=Homo sapiens OX=9606 GN=FAT1 PE=1 SV=2	28	2	3	Typical	6	7	Typical	0	0		0	0		26	32	Typical	10	12	Typical
sp|P68618|A36_VACCC	Protein A36 OS=Vaccinia virus (strain Copenhagen) OX=10249 GN=A36R PE=3 SV=1	8	0	0		0	0		0	0		0	0		7	13	Typical	4	12	Typical
sp|P20499|I3_VACCC	Protein I3 OS=Vaccinia virus (strain Copenhagen) OX=10249 GN=I3L PE=2 SV=1	10	0	0		0	0		0	0		0	0		9	14	Typical	8	15	Typical
P04899	Guanine nucleotide-binding protein G(i) subunit alpha-2 OS=Homo sapiens OX=9606 GN=GNAI2 PE=1 SV=3	29	13	30.9702	Typical	22	53.0227	Typical	19	28.3008	Typical	14	21.9228	Typical	21	67.673	Typical	26	56.7051	Typical
Q92520	Protein FAM3C OS=Homo sapiens OX=9606 GN=FAM3C PE=1 SV=1	7	0	0		0	0		7	10	Typical	5	6	Typical	1	1	Typical	1	1	Typical
sp|O57204|RP147_VACCA	DNA-directed RNA polymerase 147 kDa polypeptide OS=Vaccinia virus (strain Ankara) OX=126794 GN=RPO147 PE=1 SV=1	11	0	0		0	0		0	0		0	0		10	12	Typical	7	9	Typical
sp|P20535|A27_VACCC	14 kDa fusion protein OS=Vaccinia virus (strain Copenhagen) OX=10249 GN=A27L PE=3 SV=1	9	0	0		0	0		0	0		0	0		8	11	Typical	6	10	Typical
sp|P21115|B5_VACCC	Protein B5 OS=Vaccinia virus (strain Copenhagen) OX=10249 GN=PS/HR PE=3 SV=1	11	0	0		0	0		0	0		0	0		10	24.6875	Typical	9	33.4375	Typical
O43491	Band 4.1-like protein 2 OS=Homo sapiens OX=9606 GN=EPB41L2 PE=1 SV=1	46	23	31.2065	Typical	30	55.4131	Typical	27	42.9421	Typical	20	22.2066	Typical	39	91.9392	Typical	34	68.6776	Typical
sp|P21080|E2_VACCC	Protein E2 OS=Vaccinia virus (strain Copenhagen) OX=10249 GN=E2L PE=3 SV=1	9	0	0		0	0		0	0		0	0		7	10	Typical	8	10	Typical
sp|P20642|P4A_VACCC	Major core protein 4a precursor OS=Vaccinia virus (strain Copenhagen) OX=10249 GN=A10L PE=3 SV=1	48	0	0		0	0		0	0		0	0		38	68	Typical	41	106	Typical
Q96Q89	Kinesin-like protein KIF20B OS=Homo sapiens OX=9606 GN=KIF20B PE=1 SV=3	12	9	9	Typical	7	8	Typical	0	0		0	0		2	3	Typical	1	1	Typical
sp|P68616|A33_VACCC	Protein A33 OS=Vaccinia virus (strain Copenhagen) OX=10249 GN=A33R PE=1 SV=1	16	0	0		0	0		0	0		0	0		11	28	Typical	13	40	Typical
O94854	Uncharacterized protein KIAA0754 OS=Homo sapiens OX=9606 GN=KIAA0754 PE=2 SV=4	10	4	6	Typical	8	9	Typical	1	1	Typical	0	0		9	11	Typical	5	6	Typical
Q8NBJ4	Golgi membrane protein 1 OS=Homo sapiens OX=9606 GN=GOLM1 PE=1 SV=1	9	0	0		0	0		8	10	Typical	6	8	Typical	0	0		1	1	Typical
P08069	Insulin-like growth factor 1 receptor OS=Homo sapiens OX=9606 GN=IGF1R PE=1 SV=1	23	7	7.77465	Typical	11	10.8873	Typical	6	6.94366	Typical	2	2	Typical	20	29.831	Typical	13	19.9437	Typical
Q9NQW6	Anillin OS=Homo sapiens OX=9606 GN=ANLN PE=1 SV=2	12	6	6	Typical	10	13	Typical	0	0		1	1	Typical	5	5	Typical	3	3	Typical
P02545	Prelamin-A/C OS=Homo sapiens OX=9606 GN=LMNA PE=1 SV=1	29	12	13.9268	Typical	15	21	Typical	23	30.9268	Typical	22	29.8537	Typical	12	14	Typical	7	8	Typical
P21359	Neurofibromin OS=Homo sapiens OX=9606 GN=NF1 PE=1 SV=2	21	5	5	Typical	6	6	Typical	1	1	Typical	0	0		15	17	Typical	8	8	Typical
sp|P20983|A4_VACCC	39kDa core protein OS=Vaccinia virus (strain Copenhagen) OX=10249 GN=A4L PE=2 SV=1	14	0	0		0	0		0	0		0	0		10	25	Typical	13	38	Typical
sp|P20532|SPI3_VACCC	Protein K2 OS=Vaccinia virus (strain Copenhagen) OX=10249 GN=SPI-3 PE=1 SV=1	8	0	0		0	0		0	0		0	0		6	8	Typical	7	8	Typical
sp|P68454|F17_VACCC	Phosphoprotein F17 OS=Vaccinia virus (strain Copenhagen) OX=10249 GN=F17R PE=3 SV=1	12	0	0		0	0		0	0		0	0		7	23	Typical	10	35	Typical
Q9H2J7	Sodium-dependent neutral amino acid transporter B(0)AT2 OS=Homo sapiens OX=9606 GN=SLC6A15 PE=1 SV=1	15	4	6	Typical	10	13	Typical	3	3	Typical	3	3	Typical	11	19	Typical	11	22	Typical
P26038	Moesin OS=Homo sapiens OX=9606 GN=MSN PE=1 SV=3	92	39	104.107	Typical	59	161.808	Typical	60	138.681	Typical	40	95.9963	Typical	66	217.022	Typical	66	193.729	Typical
sp|P20497|H3_VACCC	Envelope protein H3 OS=Vaccinia virus (strain Copenhagen) OX=10249 GN=H3L PE=2 SV=1	8	0	0		0	0		0	0		0	0		5	8	Typical	6	7	Typical
Q16666	Gamma-interferon-inducible protein 16 OS=Homo sapiens OX=9606 GN=IFI16 PE=1 SV=3	10	0	0		1	1	Typical	7	9	Typical	8	9	Typical	1	1	Typical	1	1	Typical
sp|O57245|3BHS_VACCA	3 beta-hydroxysteroid dehydrogenase/Delta 5-->4-isomerase OS=Vaccinia virus (strain Ankara) OX=126794 GN=MVA157L PE=3 SV=1	8	0	0		0	0		0	0		0	0		6	9	Typical	5	6	Typical
sp|P21077|SANS_VACCC	Surface antigen S OS=Vaccinia virus (strain Copenhagen) OX=10249 GN=B19R PE=3 SV=1	6	0	0		0	0		0	0		0	0		4	9	Typical	4	6	Typical
Q7L7X3	Serine/threonine-protein kinase TAO1 OS=Homo sapiens OX=9606 GN=TAOK1 PE=1 SV=1	23	3	3	Typical	7	10	Typical	5	7	Typical	4	3.74194	Typical	21	30.984	Typical	15	19.5002	Typical
Q8NDI1	EH domain-binding protein 1 OS=Homo sapiens OX=9606 GN=EHBP1 PE=1 SV=3	11	1	1	Typical	3	3	Typical	0	0		0	0		9	8.32076	Typical	6	5.32076	Typical
O75369	Filamin-B OS=Homo sapiens OX=9606 GN=FLNB PE=1 SV=2	17	6	0.163144	Subset	3	0.081572	Subset	4	0.108697	Subset	2	0.0542495	Subset	14	10.9795	Typical	9	5.89817	Typical
sp|P20495|DUSP_VACCC	Dual specificity protein phosphatase H1 OS=Vaccinia virus (strain Copenhagen) OX=10249 GN=H1L PE=2 SV=1	6	0	0		0	0		0	0		0	0		5	7	Typical	5	7	Typical
Q7Z3U7	Protein MON2 homolog OS=Homo sapiens OX=9606 GN=MON2 PE=1 SV=3	8	0	0		0	0		0	0		0	0		7	7	Typical	6	6	Typical
sp|P20981|VP8_VACCC	Core protein VP8 OS=Vaccinia virus (strain Copenhagen) OX=10249 GN=L4R PE=2 SV=1	27	0	0		0	0		0	0		0	0		15	27	Typical	25	48	Typical
sp|P21100|VC16_VACCC	Protein C16/B22 OS=Vaccinia virus (strain Copenhagen) OX=10249 GN=B22R PE=4 SV=1	5	0	0		0	0		0	0		0	0		5	7	Typical	4	9	Typical
Q7Z794	Keratin, type II cytoskeletal 1b OS=Homo sapiens OX=9606 GN=KRT77 PE=1 SV=3	27	14	15.7853	Typical	19	21.3258	Typical	11	8.15863	Typical	4	1.23642	Typical	8	5.81853	Typical	16	6.59152	Typical
sp|P21022|G1_VACCC	Metalloendopeptidase G1 OS=Vaccinia virus (strain Copenhagen) OX=10249 GN=G1L PE=3 SV=1	7	0	0		0	0		0	0		0	0		6	6	Typical	6	7	Typical
Q8WWK9	Cytoskeleton-associated protein 2 OS=Homo sapiens OX=9606 GN=CKAP2 PE=1 SV=1	7	0	0		0	0		6	7	Typical	3	4	Typical	0	0		0	0
Q15773	Myeloid leukemia factor 2 OS=Homo sapiens OX=9606 GN=MLF2 PE=1 SV=1	5	0	0		0	0		5	7	Typical	3	4	Typical	0	0		0	0
sp|P68592|A17_VACCC	Virion membrane protein A17 precursor OS=Vaccinia virus (strain Copenhagen) OX=10249 GN=A17L PE=3 SV=1	8	0	0		0	0		0	0		0	0		5	15	Typical	7	26	Typical
Q8N3F8	MICAL-like protein 1 OS=Homo sapiens OX=9606 GN=MICALL1 PE=1 SV=2	14	0	0		2	2	Typical	2	2	Typical	1	1	Typical	9	13	Typical	8	9	Typical
Q9Y487	V-type proton ATPase 116 kDa subunit a2 OS=Homo sapiens OX=9606 GN=ATP6V0A2 PE=1 SV=2	6	0	0		0	0		0	0		0	0		5	5.76923	Typical	5	5.38462	Typical
sp|O57224|A12_VACCA	25 kDa core protein A12L OS=Vaccinia virus (strain Ankara) OX=126794 GN=MVA123L PE=2 SV=1	6	0	0		0	0		0	0		0	0		4	6	Typical	5	8	Typical
sp|O57209|MCEL_VACCA	mRNA-capping enzyme catalytic subunit OS=Vaccinia virus (strain Ankara) OX=126794 GN=MVA098R PE=3 SV=1	8	0	0		0	0		0	0		0	0		6	6	Typical	5	5	Typical
Q14160	Protein scribble homolog OS=Homo sapiens OX=9606 GN=SCRIB PE=1 SV=4	36	17	19.9831	Typical	23	27.9831	Typical	11	10.9915	Typical	9	10.9915	Typical	27	34.9661	Typical	18	23.9831	Typical
sp|P20978|HEMA_VACCC	Protein A56 OS=Vaccinia virus (strain Copenhagen) OX=10249 GN=HA PE=3 SV=1	5	0	0		0	0		0	0		0	0		4	6	Typical	5	9	Typical
P33991	DNA replication licensing factor MCM4 OS=Homo sapiens OX=9606 GN=MCM4 PE=1 SV=5	9	0	0		1	1	Typical	8	11	Typical	3	4	Typical	0	0		0	0
O43795	Unconventional myosin-Ib OS=Homo sapiens OX=9606 GN=MYO1B PE=1 SV=3	42	19	28	Typical	23	40.8714	Typical	20	27	Typical	15	17	Typical	30	52.8714	Typical	28	46.8714	Typical
sp|P20632|K1_VACCC	Interferon antagonist K1L OS=Vaccinia virus (strain Copenhagen) OX=10249 GN=HR PE=3 SV=1	4	0	0		0	0		0	0		0	0		3	5	Typical	4	6	Typical
O14908	PDZ domain-containing protein GIPC1 OS=Homo sapiens OX=9606 GN=GIPC1 PE=1 SV=2	12	5	5	Typical	5	6.96078	Typical	4	3.98039	Typical	4	3.98039	Typical	10	19.9804	Typical	10	15.9804	Typical
P10809	60 kDa heat shock protein, mitochondrial OS=Homo sapiens OX=9606 GN=HSPD1 PE=1 SV=2	21	9	11	Typical	19	34	Typical	6	8	Typical	2	3	Typical	13	21	Typical	8	13	Typical
sp|P20985|A6_VACCC	Protein A6 OS=Vaccinia virus (strain Copenhagen) OX=10249 GN=A6L PE=1 SV=1	12	0	0		0	0		0	0		0	0		7	8	Typical	9	14	Typical
Q9NUQ9	CYFIP-related Rac1 interactor B OS=Homo sapiens OX=9606 GN=CYRIB PE=1 SV=1	36	12	25	Typical	16	48	Typical	17	36	Typical	18	33	Typical	24	76	Typical	30	72	Typical
sp|P03522|GLYCO_VSIVA	Glycoprotein OS=Vesicular stomatitis Indiana virus (strain San Juan) OX=11285 GN=G PE=1 SV=1	68	24	90	Typical	5	20	Typical	62	585	Typical	54	704	Typical	23	95	Typical	7	11	Typical
O75674	TOM1-like protein 1 OS=Homo sapiens OX=9606 GN=TOM1L1 PE=1 SV=2	16	5	6	Typical	8	12	Typical	4	4	Typical	3	4	Typical	13	21	Typical	7	15	Typical
P15311	Ezrin OS=Homo sapiens OX=9606 GN=EZR PE=1 SV=4	54	21	33.664	Typical	33	55.9318	Typical	31	42.9711	Typical	18	24.357	Typical	40	79.4567	Typical	34	58.5853	Typical
sp|P03523|L_VSIVA	RNA-directed RNA polymerase L OS=Vesicular stomatitis Indiana virus (strain San Juan) OX=11285 GN=L PE=1 SV=2	247	22	29	Typical	0	0		200	745	Typical	214	1009	Typical	10	18	Typical	0	0
Q9NX62	Golgi-resident adenosine 3',5'-bisphosphate 3'-phosphatase OS=Homo sapiens OX=9606 GN=BPNT2 PE=1 SV=1	6	0	0		0	0		6	7	Typical	3	3	Typical	0	0		0	0
sp|P03521|NCAP_VSIVA	Nucleoprotein OS=Vesicular stomatitis Indiana virus (strain San Juan) OX=11285 GN=N PE=1 SV=1	118	35	128	Typical	5	15	Typical	107	1000	Typical	97	1200	Typical	40	145	Typical	12	14	Typical
P35580	Myosin-10 OS=Homo sapiens OX=9606 GN=MYH10 PE=1 SV=3	93	38	42.7841	Typical	56	65.6822	Typical	35	41.115	Typical	15	10.8476	Typical	67	83.2602	Typical	58	77.528	Typical
O00161	Synaptosomal-associated protein 23 OS=Homo sapiens OX=9606 GN=SNAP23 PE=1 SV=1	31	9	17	Typical	17	39	Typical	14	26	Typical	9	13	Typical	19	52	Typical	22	46	Typical
O00159	Unconventional myosin-Ic OS=Homo sapiens OX=9606 GN=MYO1C PE=1 SV=4	44	20	25	Typical	28	36	Typical	20	29	Typical	16	21	Typical	33	61	Typical	28	50	Typical
Q9UFW8	CGG triplet repeat-binding protein 1 OS=Homo sapiens OX=9606 GN=CGGBP1 PE=1 SV=2	3	0	0		1	1	Typical	3	5	Typical	2	4	Typical	0	0		0	0
Q9NUQ6	SPATS2-like protein OS=Homo sapiens OX=9606 GN=SPATS2L PE=1 SV=2	7	0	0		0	0		4	5	Typical	6	8	Typical	0	0		0	0
P08670	Vimentin OS=Homo sapiens OX=9606 GN=VIM PE=1 SV=4	69	36	108.756	Typical	59	188.882	Typical	58	207.766	Typical	44	108.658	Typical	43	125.658	Typical	43	104.989	Typical
Q86XZ4	Spermatogenesis-associated serine-rich protein 2 OS=Homo sapiens OX=9606 GN=SPATS2 PE=1 SV=1	7	0	0		0	0		4	4	Typical	6	6	Typical	0	0		0	0
sp|P21081|E3_VACCC	Protein E3 OS=Vaccinia virus (strain Copenhagen) OX=10249 GN=E3L PE=2 SV=1	4	0	0		0	0		0	0		0	0		3	4	Typical	4	5	Typical
sp|P21047|E6_VACCC	Protein E6 OS=Vaccinia virus (strain Copenhagen) OX=10249 GN=E6R PE=2 SV=1	7	0	0		0	0		0	0		0	0		4	4	Typical	5	6	Typical
sp|P68695|PROF_VACCC	Profilin OS=Vaccinia virus (strain Copenhagen) OX=10249 GN=A42R PE=3 SV=1	2	0	0		0	0		0	0		0	0		2	4	Typical	2	6	Typical
sp|P21093|O1_VACCC	Protein O1 OS=Vaccinia virus (strain Copenhagen) OX=10249 GN=O1L PE=3 SV=1	5	0	0		0	0		0	0		0	0		4	4	Typical	3	4	Typical
sp|O57207|RAP94_VACCA	RNA polymerase-associated transcription-specificity factor RAP94 OS=Vaccinia virus (strain Ankara) OX=126794 GN=RAP94 PE=2 SV=1	5	0	0		0	0		0	0		0	0		4	4	Typical	3	4	Typical
O94906	Pre-mRNA-processing factor 6 OS=Homo sapiens OX=9606 GN=PRPF6 PE=1 SV=1	14	0	0		0	0		6	7	Typical	11	14	Typical	0	0		0	0
O43747	AP-1 complex subunit gamma-1 OS=Homo sapiens OX=9606 GN=AP1G1 PE=1 SV=5	5	0	0		0	0		1	1	Typical	0	0		4	5	Typical	4	5	Typical
Q8TAF3	WD repeat-containing protein 48 OS=Homo sapiens OX=9606 GN=WDR48 PE=1 SV=1	5	0	0		0	0		1	1	Typical	0	0		4	5	Typical	3	5	Typical
P82094	TATA element modulatory factor OS=Homo sapiens OX=9606 GN=TMF1 PE=1 SV=2	7	0	0		0	0		0	0		0	0		6	7	Typical	3	3	Typical
O43663	Protein regulator of cytokinesis 1 OS=Homo sapiens OX=9606 GN=PRC1 PE=1 SV=2	7	2	2	Typical	6	8	Typical	0	0		0	0		0	0		0	0
Q86V48	Leucine zipper protein 1 OS=Homo sapiens OX=9606 GN=LUZP1 PE=1 SV=2	29	1	1	Typical	0	0		15	15	Typical	26	30	Typical	0	0		0	0
Q9UBC2	Epidermal growth factor receptor substrate 15-like 1 OS=Homo sapiens OX=9606 GN=EPS15L1 PE=1 SV=1	15	5	6	Typical	10	11	Typical	3	4	Typical	1	1	Typical	12	14	Typical	8	10	Typical
Q9UQC2	GRB2-associated-binding protein 2 OS=Homo sapiens OX=9606 GN=GAB2 PE=1 SV=1	6	1	1	Typical	1	2	Typical	0	0		0	0		6	8	Typical	2	3	Typical
O94887	FERM, ARHGEF and pleckstrin domain-containing protein 2 OS=Homo sapiens OX=9606 GN=FARP2 PE=1 SV=3	19	2	3	Typical	7	10	Typical	6	8	Typical	1	1	Typical	16	35	Typical	13	19	Typical
Q9UBT2	SUMO-activating enzyme subunit 2 OS=Homo sapiens OX=9606 GN=UBA2 PE=1 SV=2	3	0	0		1	1	Typical	3	5	Typical	2	3	Typical	0	0		0	0
Q8N392	Rho GTPase-activating protein 18 OS=Homo sapiens OX=9606 GN=ARHGAP18 PE=1 SV=3	13	3	3	Typical	9	10	Typical	3	3	Typical	1	1	Typical	11	15	Typical	9	10	Typical
P53680	AP-2 complex subunit sigma OS=Homo sapiens OX=9606 GN=AP2S1 PE=1 SV=2	3	1	1	Typical	2	3	Typical	0	0		0	0		3	4	Typical	3	5	Typical
sp|P03520|PHOSP_VSIVA	Phosphoprotein OS=Vesicular stomatitis Indiana virus (strain San Juan) OX=11285 GN=P PE=1 SV=2	32	9	19	Typical	0	0		30	211	Typical	25	250	Typical	7	14	Typical	0	0
Q9BY44	Eukaryotic translation initiation factor 2A OS=Homo sapiens OX=9606 GN=EIF2A PE=1 SV=3	6	1	1	Typical	0	0		4	5	Typical	3	4	Typical	0	0		0	0
sp|P21028|G7_VACCC	Assembly protein G7 OS=Vaccinia virus (strain Copenhagen) OX=10249 GN=G7L PE=2 SV=1	11	0	0		0	0		0	0		0	0		6	7	Typical	11	16	Typical
Q7KZI7	Serine/threonine-protein kinase MARK2 OS=Homo sapiens OX=9606 GN=MARK2 PE=1 SV=2	15	0	0		2	2	Typical	8	10	Typical	13	17	Typical	3	4	Typical	3	3	Typical
Q9Y6D6	Brefeldin A-inhibited guanine nucleotide-exchange protein 1 OS=Homo sapiens OX=9606 GN=ARFGEF1 PE=1 SV=2	6	0	0		0	0		0	0		0	0		4	4	Typical	3	3	Typical
Q9UBT7	Alpha-catulin OS=Homo sapiens OX=9606 GN=CTNNAL1 PE=1 SV=2	2	0	0		0	0		2	3	Typical	2	4	Typical	0	0		0	0
P20700	Lamin-B1 OS=Homo sapiens OX=9606 GN=LMNB1 PE=1 SV=2	6	2	1.07317	Typical	1	1	Typical	4	4.07317	Typical	4	3.14634	Typical	0	0		0	0
P35221	Catenin alpha-1 OS=Homo sapiens OX=9606 GN=CTNNA1 PE=1 SV=1	63	22	31.9572	Typical	39	70.0187	Typical	40	66.4358	Typical	36	57.2273	Typical	47	115.393	Typical	44	88.9144	Typical
Q14690	Protein RRP5 homolog OS=Homo sapiens OX=9606 GN=PDCD11 PE=1 SV=3	10	0	0		0	0		5	5	Typical	9	11	Typical	0	0		0	0
Q08554	Desmocollin-1 OS=Homo sapiens OX=9606 GN=DSC1 PE=1 SV=2	5	2	2	Typical	5	9	Typical	0	0		0	0		1	1	Typical	0	0
P01130	Low-density lipoprotein receptor OS=Homo sapiens OX=9606 GN=LDLR PE=1 SV=1	4	0	0		0	0		3	3	Typical	3	5	Typical	0	0		0	0
Q9P273	Teneurin-3 OS=Homo sapiens OX=9606 GN=TENM3 PE=1 SV=3	9	0	0		1	1	Typical	0	0		0	0		8	8	Typical	3	3	Typical
P28827	Receptor-type tyrosine-protein phosphatase mu OS=Homo sapiens OX=9606 GN=PTPRM PE=1 SV=2	7	0	0		0	0		1	1	Typical	0	0		4	4	Typical	5	5.63636	Typical
Q5D862	Filaggrin-2 OS=Homo sapiens OX=9606 GN=FLG2 PE=1 SV=1	4	2	3	Typical	4	9	Typical	1	1	Typical	0	0		2	3	Typical	2	3	Typical
P62258	14-3-3 protein epsilon OS=Homo sapiens OX=9606 GN=YWHAE PE=1 SV=1	39	28	60.1701	Typical	29	91.2267	Typical	32	74.8178	Typical	24	52.5223	Typical	33	115.283	Typical	33	97.6924	Typical
O15013	Rho guanine nucleotide exchange factor 10 OS=Homo sapiens OX=9606 GN=ARHGEF10 PE=1 SV=4	3	0	0		0	0		0	0		0	0		2	3	Typical	3	4	Typical
sp|O57193|NPH2_VACCA	RNA helicase NPH-II OS=Vaccinia virus (strain Ankara) OX=126794 GN=NPH2 PE=2 SV=1	4	0	0		0	0		0	0		0	0		3	3	Typical	4	4	Typical
sp|P21040|C6_VACCC	Protein C6 OS=Vaccinia virus (strain Copenhagen) OX=10249 GN=C6L PE=3 SV=1	3	0	0		0	0		0	0		0	0		2	3	Typical	2	4	Typical
O95235	Kinesin-like protein KIF20A OS=Homo sapiens OX=9606 GN=KIF20A PE=1 SV=1	3	2	3	Typical	3	4	Typical	0	0		1	1	Typical	0	0		0	0
P35232	Prohibitin OS=Homo sapiens OX=9606 GN=PHB PE=1 SV=1	5	2	2	Typical	3	4	Typical	0	0		0	0		3	3	Typical	2	3	Typical
O14936	Peripheral plasma membrane protein CASK OS=Homo sapiens OX=9606 GN=CASK PE=1 SV=3	6	0	0		1	1	Typical	0	0		0	0		5	6	Typical	3	3	Typical
P01966	SWISS-PROT:P01966 (Bos taurus) Hemoglobin subunit alpha	13	11	47.0223	Typical	11	83.8773	Typical	9	58.71	Typical	9	40.1264	Typical	11	70.606	Typical	9	56.2305	Typical
P23193	Transcription elongation factor A protein 1 OS=Homo sapiens OX=9606 GN=TCEA1 PE=1 SV=2	6	0	0		1	1	Typical	4	4	Typical	2	3	Typical	0	0		0	0
sp|P20990|A13_VACCC	Protein A13 OS=Vaccinia virus (strain Copenhagen) OX=10249 GN=A13L PE=2 SV=1	4	0	0		0	0		0	0		0	0		3	3	Typical	3	5	Typical
Q9P0V3	SH3 domain-binding protein 4 OS=Homo sapiens OX=9606 GN=SH3BP4 PE=1 SV=1	15	5	5	Typical	3	5	Typical	1	1	Typical	3	3	Typical	11	14	Typical	9	11	Typical
Q9P2E9	Ribosome-binding protein 1 OS=Homo sapiens OX=9606 GN=RRBP1 PE=1 SV=5	6	0	0		0	0		6	7	Typical	2	2	Typical	0	0		0	0
sp|P03519|MATRX_VSIVA	Matrix protein OS=Vesicular stomatitis Indiana virus (strain San Juan) OX=11285 GN=M PE=1 SV=1	44	15	74	Typical	5	5	Typical	39	449	Typical	36	637	Typical	17	60	Typical	8	9	Typical
Q9BPX5	Actin-related protein 2/3 complex subunit 5-like protein OS=Homo sapiens OX=9606 GN=ARPC5L PE=1 SV=1	7	2	1.25	Typical	5	3.75	Typical	0	0		0	0		5	5	Typical	3	2.5	Typical
P08758	Annexin A5 OS=Homo sapiens OX=9606 GN=ANXA5 PE=1 SV=2	31	13	35	Typical	22	55	Typical	26	84	Typical	21	56	Typical	19	61	Typical	16	43	Typical
Q96BY6	Dedicator of cytokinesis protein 10 OS=Homo sapiens OX=9606 GN=DOCK10 PE=1 SV=3	36	14	14.8089	Typical	22	26.6178	Typical	14	16	Typical	9	10	Typical	28	34	Typical	22	28	Typical
Q9H0E2	Toll-interacting protein OS=Homo sapiens OX=9606 GN=TOLLIP PE=1 SV=1	11	6	9	Typical	9	19	Typical	6	7	Typical	6	9	Typical	9	30	Typical	7	20	Typical
P0DP23	Calmodulin-1 OS=Homo sapiens OX=9606 GN=CALM1 PE=1 SV=1	34	10	46	Typical	16	68	Typical	14	44	Typical	12	34	Typical	20	91	Typical	26	112	Typical
O75976	Carboxypeptidase D OS=Homo sapiens OX=9606 GN=CPD PE=1 SV=2	27	0	0		0	0		6	8	Typical	0	0		15	17	Typical	23	33	Typical
Q92859	Neogenin OS=Homo sapiens OX=9606 GN=NEO1 PE=1 SV=2	11	0	0		2	2	Typical	1	2	Typical	0	0		9	9	Typical	5	7	Typical
P49674	Casein kinase I isoform epsilon OS=Homo sapiens OX=9606 GN=CSNK1E PE=1 SV=1	10	0	0		2	1.66667	Typical	7	5.66667	Typical	9	10	Typical	1	0.666667	Sameset	0	0
P23284	Peptidyl-prolyl cis-trans isomerase B OS=Homo sapiens OX=9606 GN=PPIB PE=1 SV=2	9	6	7	Typical	6	9	Typical	2	2	Typical	1	1	Typical	4	5	Typical	5	8	Typical
Q8WW12	PEST proteolytic signal-containing nuclear protein OS=Homo sapiens OX=9606 GN=PCNP PE=1 SV=2	5	0	0		1	1	Typical	4	6	Typical	3	4	Typical	1	1	Typical	0	0
sp|O57178|F12_VACCA	Protein F12 OS=Vaccinia virus (strain Ankara) OX=126794 GN=MVA042L PE=3 SV=1	5	0	0		0	0		0	0		0	0		2	3	Typical	5	6	Typical
Q8NC51	Plasminogen activator inhibitor 1 RNA-binding protein OS=Homo sapiens OX=9606 GN=SERBP1 PE=1 SV=2	15	3	4	Typical	8	8	Typical	12	18	Typical	6	9	Typical	6	6	Typical	2	2	Typical
Q9P2D3	HEAT repeat-containing protein 5B OS=Homo sapiens OX=9606 GN=HEATR5B PE=1 SV=2	4	0	0		0	0		0	0		0	0		3	3	Typical	3	3	Typical
sp|P68690|GLRX1_VACCC	Glutaredoxin-1 OS=Vaccinia virus (strain Copenhagen) OX=10249 GN=O2L PE=3 SV=1	4	0	0		0	0		0	0		0	0		3	3	Typical	3	3	Typical
sp|P68601|F6_VACCC	Protein F6 OS=Vaccinia virus (strain Copenhagen) OX=10249 GN=F6L PE=3 SV=1	1	0	0		0	0		0	0		0	0		1	3	Typical	1	3	Typical
Q8WUM9	Sodium-dependent phosphate transporter 1 OS=Homo sapiens OX=9606 GN=SLC20A1 PE=1 SV=1	7	2	2	Typical	4	4	Typical	1	1	Typical	0	0		5	8	Typical	3	5	Typical
Q5TZA2	Rootletin OS=Homo sapiens OX=9606 GN=CROCC PE=1 SV=1	1	1	3	Typical	1	2	Typical	0	0		0	0		1	4	Typical	1	3	Typical
P19022	Cadherin-2 OS=Homo sapiens OX=9606 GN=CDH2 PE=1 SV=4	15	4	3.98387	Typical	9	12.9839	Typical	7	8	Typical	2	3	Typical	13	20.9677	Typical	10	17.9677	Typical
Q15833	Syntaxin-binding protein 2 OS=Homo sapiens OX=9606 GN=STXBP2 PE=1 SV=2	14	4	4	Typical	8	11	Typical	4	5	Typical	1	1	Typical	11	17	Typical	9	11	Typical
P09651	Heterogeneous nuclear ribonucleoprotein A1 OS=Homo sapiens OX=9606 GN=HNRNPA1 PE=1 SV=5	12	3	4.34951	Typical	6	6.69903	Typical	12	14.0526	Typical	9	9.35357	Typical	5	5.04854	Typical	3	2.34951	Typical
O00461	Golgi integral membrane protein 4 OS=Homo sapiens OX=9606 GN=GOLIM4 PE=1 SV=1	7	0	0		0	0		7	8	Typical	2	2	Typical	1	1	Typical	1	1	Typical
Q15084	Protein disulfide-isomerase A6 OS=Homo sapiens OX=9606 GN=PDIA6 PE=1 SV=1	8	7	7	Typical	7	11	Typical	4	4	Typical	0	0		8	9	Typical	5	5	Typical
Q14126	Desmoglein-2 OS=Homo sapiens OX=9606 GN=DSG2 PE=1 SV=2	24	5	8	Typical	13	17	Typical	10	12	Typical	5	6	Typical	18	25	Typical	17	28	Typical
P09913	Interferon-induced protein with tetratricopeptide repeats 2 OS=Homo sapiens OX=9606 GN=IFIT2 PE=1 SV=1	5	0	0		0	0		5	8	Typical	1	2	Typical	0	0		0	0
P25705	ATP synthase subunit alpha, mitochondrial OS=Homo sapiens OX=9606 GN=ATP5F1A PE=1 SV=1	9	2	3	Typical	7	10	Typical	2	2	Typical	0	0		6	7	Typical	5	6	Typical
Q8IVM0	Coiled-coil domain-containing protein 50 OS=Homo sapiens OX=9606 GN=CCDC50 PE=1 SV=1	9	7	15	Typical	8	20	Typical	5	6	Typical	6	8	Typical	8	21	Typical	6	12	Typical
Q99747	Gamma-soluble NSF attachment protein OS=Homo sapiens OX=9606 GN=NAPG PE=1 SV=1	11	3	4	Typical	6	7	Typical	3	5	Typical	2	3	Typical	8	15	Typical	9	15	Typical
sp|O57227|A18_VACCA	Transcript termination protein A18 OS=Vaccinia virus (strain Ankara) OX=126794 GN=MVA129R PE=3 SV=1	4	0	0		0	0		0	0		0	0		4	5	Typical	2	2	Typical
Q12959	Disks large homolog 1 OS=Homo sapiens OX=9606 GN=DLG1 PE=1 SV=2	24	8	9	Typical	10	13	Typical	5	6	Typical	6	7	Typical	22	30	Typical	12	16	Typical
O14763	Tumor necrosis factor receptor superfamily member 10B OS=Homo sapiens OX=9606 GN=TNFRSF10B PE=1 SV=2	3	0	0		0	0		1	1	Typical	0	0		2	5	Typical	3	3	Typical
Q8IZA0	Dyslexia-associated protein KIAA0319-like protein OS=Homo sapiens OX=9606 GN=KIAA0319L PE=1 SV=2	10	0	0		0	0		3	4	Typical	0	0		6	6	Typical	5	6	Typical
Q8TB61	Adenosine 3'-phospho 5'-phosphosulfate transporter 1 OS=Homo sapiens OX=9606 GN=SLC35B2 PE=1 SV=1	2	0	0		0	0		2	3	Typical	1	2	Typical	0	0		0	0
P51151	Ras-related protein Rab-9A OS=Homo sapiens OX=9606 GN=RAB9A PE=1 SV=1	4	0	0		0	0		0	0		0	0		3	2.8	Typical	3	2.8	Typical
sp|P21066|A46_VACCC	Protein A46 OS=Vaccinia virus (strain Copenhagen) OX=10249 GN=A46R PE=3 SV=1	6	0	0		0	0		0	0		1	1	Typical	5	6	Typical	3	3	Typical
Q9H7E2	Tudor domain-containing protein 3 OS=Homo sapiens OX=9606 GN=TDRD3 PE=1 SV=1	6	0	0		0	0		2	3	Typical	6	7	Typical	0	0		0	0
P55072	Transitional endoplasmic reticulum ATPase OS=Homo sapiens OX=9606 GN=VCP PE=1 SV=4	41	7	8	Typical	20	29	Typical	28	39	Typical	22	27	Typical	13	18	Typical	12	16	Typical
sp|P20538|H5_VACCC	Late transcription elongation factor H5 OS=Vaccinia virus (strain Copenhagen) OX=10249 GN=H5R PE=2 SV=1	4	0	0		0	0		0	0		0	0		2	4	Typical	4	11	Typical
Q14699	Raftlin OS=Homo sapiens OX=9606 GN=RFTN1 PE=1 SV=4	10	2	2	Typical	6	6	Typical	2	2	Typical	0	0		8	11	Typical	5	6	Typical
P35613	Basigin OS=Homo sapiens OX=9606 GN=BSG PE=1 SV=2	15	7	13	Typical	9	22	Typical	7	15	Typical	9	17	Typical	10	38	Typical	13	40	Typical
O15240	Neurosecretory protein VGF OS=Homo sapiens OX=9606 GN=VGF PE=1 SV=2	27	18	30	Typical	18	38	Typical	18	30	Typical	19	26	Typical	21	30	Typical	11	15	Typical
Q9Y4D1	Disheveled-associated activator of morphogenesis 1 OS=Homo sapiens OX=9606 GN=DAAM1 PE=1 SV=2	12	2	1.96429	Typical	6	7	Typical	2	1.96429	Typical	1	0.964286	Subset	9	12.9643	Typical	7	6.96429	Typical
Q8IUD2	ELKS/Rab6-interacting/CAST family member 1 OS=Homo sapiens OX=9606 GN=ERC1 PE=1 SV=1	6	1	1	Sameset	4	4	Typical	1	1	Typical	0	0		6	8	Typical	5	5	Typical
O75165	DnaJ homolog subfamily C member 13 OS=Homo sapiens OX=9606 GN=DNAJC13 PE=1 SV=5	22	0	0		2	3	Typical	7	9	Typical	1	1	Typical	17	18	Typical	12	13	Typical
Q13464	Rho-associated protein kinase 1 OS=Homo sapiens OX=9606 GN=ROCK1 PE=1 SV=1	5	1	1	Typical	1	1	Typical	0	0		0	0		3	3	Typical	5	5	Typical
O75116	Rho-associated protein kinase 2 OS=Homo sapiens OX=9606 GN=ROCK2 PE=1 SV=4	8	0	0		2	2	Typical	1	2	Typical	1	1	Typical	8	9	Typical	5	6	Typical
Q9P265	Disco-interacting protein 2 homolog B OS=Homo sapiens OX=9606 GN=DIP2B PE=1 SV=3	50	29	39.9732	Typical	31	58.9597	Typical	15	23	Typical	23	31.9866	Typical	43	94.9597	Typical	26	54	Typical
P63104	14-3-3 protein zeta/delta OS=Homo sapiens OX=9606 GN=YWHAZ PE=1 SV=1	37	21	49.867	Typical	24	64.7072	Typical	19	47.9368	Typical	16	40.1932	Typical	28	90.0822	Typical	34	95.5756	Typical
P02686	Myelin basic protein OS=Homo sapiens OX=9606 GN=MBP PE=1 SV=3	9	0	0		3	4	Typical	1	1	Typical	0	0		7	8	Typical	5	12	Typical
Q92841	Probable ATP-dependent RNA helicase DDX17 OS=Homo sapiens OX=9606 GN=DDX17 PE=1 SV=2	14	2	1.70432	Sameset	8	7.48007	Typical	12	12.603	Typical	7	4.96013	Typical	2	1.06146	Subset	2	1.64286	Typical
Q92888	Rho guanine nucleotide exchange factor 1 OS=Homo sapiens OX=9606 GN=ARHGEF1 PE=1 SV=2	8	2	2	Typical	4	4	Typical	1	1	Typical	0	0		7	9	Typical	4	4	Typical
P00491	Purine nucleoside phosphorylase OS=Homo sapiens OX=9606 GN=PNP PE=1 SV=2	13	3	3	Typical	7	10	Typical	4	4	Typical	0	0		10	14	Typical	7	9	Typical
Q5MJ10	Sperm protein associated with the nucleus on the X chromosome N2 OS=Homo sapiens OX=9606 GN=SPANXN2 PE=1 SV=1	1	0	0		0	0		1	2	Typical	1	3	Typical	0	0		0	0
P62906	60S ribosomal protein L10a OS=Homo sapiens OX=9606 GN=RPL10A PE=1 SV=2	8	0	0		1	1	Typical	7	9	Typical	3	3	Typical	1	1	Typical	1	1	Typical
Q9Y2E4	Disco-interacting protein 2 homolog C OS=Homo sapiens OX=9606 GN=DIP2C PE=1 SV=2	12	2	1.84615	Typical	5	5.84615	Typical	2	2	Typical	0	0		10	14.2308	Typical	5	5.69231	Typical
Q00610	Clathrin heavy chain 1 OS=Homo sapiens OX=9606 GN=CLTC PE=1 SV=5	74	32	43	Typical	57	108	Typical	48	68	Typical	25	37	Typical	54	107	Typical	53	95	Typical
Q9NUM4	Transmembrane protein 106B OS=Homo sapiens OX=9606 GN=TMEM106B PE=1 SV=2	4	0	0		0	0		1	1	Typical	0	0		3	3	Typical	4	5	Typical
ENSEMBL:ENSBTAP00000013050	(Bos taurus) hypothetical protein	2	2	2	Typical	1	2	Typical	0	0		0	0		0	0		0	0
Q86W92	Liprin-beta-1 OS=Homo sapiens OX=9606 GN=PPFIBP1 PE=1 SV=2	32	8	9	Typical	18	31	Typical	13	15	Typical	2	2	Typical	26	45	Typical	18	30	Typical
Q9UNK0	Syntaxin-8 OS=Homo sapiens OX=9606 GN=STX8 PE=1 SV=2	4	0	0		0	0		1	1	Typical	0	0		3	4	Typical	2	3	Typical
P27816	Microtubule-associated protein 4 OS=Homo sapiens OX=9606 GN=MAP4 PE=1 SV=3	17	6	6	Typical	13	16	Typical	15	23	Typical	9	10	Typical	7	8	Typical	4	4	Typical
P25311	Zinc-alpha-2-glycoprotein OS=Homo sapiens OX=9606 GN=AZGP1 PE=1 SV=2	3	1	1	Typical	3	4	Typical	0	0		0	0		0	0		0	0
Q13136	Liprin-alpha-1 OS=Homo sapiens OX=9606 GN=PPFIA1 PE=1 SV=1	18	3	2.97436	Typical	11	10.9487	Typical	5	5	Typical	0	0		11	14.9231	Typical	10	11.9487	Typical
P49327	Fatty acid synthase OS=Homo sapiens OX=9606 GN=FASN PE=1 SV=3	86	37	45	Typical	56	93	Typical	60	99	Typical	50	76	Typical	51	84	Typical	38	58	Typical
Q12979	Active breakpoint cluster region-related protein OS=Homo sapiens OX=9606 GN=ABR PE=1 SV=2	5	1	1	Sameset	3	3	Typical	0	0		0	0		5	5	Typical	2	2	Typical
sp|P20501|I7_VACCC	Core protease I7 OS=Vaccinia virus (strain Copenhagen) OX=10249 GN=I7L PE=2 SV=1	4	0	0		0	0		0	0		0	0		3	3	Typical	2	2	Typical
sp|P68634|DUT_VACCC	Deoxyuridine 5'-triphosphate nucleotidohydrolase OS=Vaccinia virus (strain Copenhagen) OX=10249 GN=DUT PE=3 SV=1	3	0	0		0	0		0	0		0	0		3	3	Typical	2	2	Typical
O75317	Ubiquitin carboxyl-terminal hydrolase 12 OS=Homo sapiens OX=9606 GN=USP12 PE=1 SV=2	3	0	0		0	0		0	0		0	0		3	3	Typical	2	2	Typical
sp|O57187|RPO5_VACCA	DNA-directed RNA polymerase 30 kDa polypeptide OS=Vaccinia virus (strain Ankara) OX=126794 GN=RPO30 PE=1 SV=1	2	0	0		0	0		0	0		0	0		2	3	Typical	2	2	Typical
O60245	Protocadherin-7 OS=Homo sapiens OX=9606 GN=PCDH7 PE=1 SV=2	3	0	0		0	0		0	0		0	0		3	3	Typical	2	2	Typical
Q15758	Neutral amino acid transporter B(0) OS=Homo sapiens OX=9606 GN=SLC1A5 PE=1 SV=2	23	10	15	Typical	12	28	Typical	14	21	Typical	12	19	Typical	16	45	Typical	18	38	Typical
P13667	Protein disulfide-isomerase A4 OS=Homo sapiens OX=9606 GN=PDIA4 PE=1 SV=2	15	6	6	Typical	10	11	Typical	4	4	Typical	0	0		7	8	Typical	4	4	Typical
Q96RT1	Erbin OS=Homo sapiens OX=9606 GN=ERBIN PE=1 SV=2	31	7	9	Typical	11	13	Typical	13	13.9794	Typical	7	8	Typical	27	36.9381	Typical	15	19.9588	Typical
Q8IZ21	Phosphatase and actin regulator 4 OS=Homo sapiens OX=9606 GN=PHACTR4 PE=1 SV=1	6	0	0		1	1	Typical	1	1	Typical	0	0		3	5	Typical	5	5	Typical
Q9Y2J2	Band 4.1-like protein 3 OS=Homo sapiens OX=9606 GN=EPB41L3 PE=1 SV=2	30	11	10.7934	Typical	18	18.9861	Typical	12	11.0579	Typical	12	13.5919	Typical	24	34.5746	Typical	18	26.1209	Typical
O43493	Trans-Golgi network integral membrane protein 2 OS=Homo sapiens OX=9606 GN=TGOLN2 PE=1 SV=4	6	0	0		1	1	Typical	5	6	Typical	4	4	Typical	4	6	Typical	3	5	Typical
sp|P21032|J1_VACCC	Protein J1 OS=Vaccinia virus (strain Copenhagen) OX=10249 GN=J1R PE=2 SV=1	3	0	0		0	0		0	0		0	0		2	2	Typical	3	4	Typical
Q9Y6D5	Brefeldin A-inhibited guanine nucleotide-exchange protein 2 OS=Homo sapiens OX=9606 GN=ARFGEF2 PE=1 SV=3	6	0	0		0	0		2	2	Typical	0	0		5	5	Typical	3	3	Typical
P46939	Utrophin OS=Homo sapiens OX=9606 GN=UTRN PE=1 SV=2	37	18	19	Typical	19	20	Typical	12	13	Typical	1	1	Typical	26	31	Typical	18	21	Typical
O00291	Huntingtin-interacting protein 1 OS=Homo sapiens OX=9606 GN=HIP1 PE=1 SV=5	8	2	2	Typical	5	8	Typical	1	1	Typical	0	0		6	7	Typical	3	3	Typical
P14625	Endoplasmin OS=Homo sapiens OX=9606 GN=HSP90B1 PE=1 SV=1	29	13	18.051	Typical	20	32.7883	Typical	16	19.3138	Typical	4	4.26276	Typical	15	21.3138	Typical	11	13.8393	Typical
Q8TD55	Pleckstrin homology domain-containing family O member 2 OS=Homo sapiens OX=9606 GN=PLEKHO2 PE=1 SV=1	20	8	11	Typical	12	26	Typical	10	21	Typical	8	9	Typical	16	41	Typical	14	29	Typical
O15400	Syntaxin-7 OS=Homo sapiens OX=9606 GN=STX7 PE=1 SV=4	15	6	9	Typical	11	21	Typical	9	17	Typical	7	11	Typical	12	32	Typical	13	31	Typical
sp|O57220|ETF2_VACCA	Early transcription factor 82 kDa subunit OS=Vaccinia virus (strain Ankara) OX=126794 GN=VETFL PE=3 SV=1	3	0	0		0	0		0	0		0	0		2	2	Typical	3	3	Typical
sp|P21016|F7_VACCC	Protein F7 OS=Vaccinia virus (strain Copenhagen) OX=10249 GN=F7L PE=3 SV=1	3	0	0		0	0		0	0		0	0		2	2	Typical	3	3	Typical
sp|P20540|L1_VACCC	Protein L1 OS=Vaccinia virus (strain Copenhagen) OX=10249 GN=L1R PE=1 SV=3	3	0	0		0	0		0	0		0	0		1	2	Typical	3	3	Typical
sp|O57233|RP35_VACCA	DNA-directed RNA polymerase 35 kDa subunit OS=Vaccinia virus (strain Ankara) OX=126794 GN=RPO35 PE=1 SV=1	3	0	0		0	0		0	0		0	0		2	2	Typical	3	3	Typical
sp|P21061|A38_VACCC	Protein A38 OS=Vaccinia virus (strain Copenhagen) OX=10249 GN=A38L PE=3 SV=1	2	0	0		0	0		0	0		0	0		2	2	Typical	2	3	Typical
Q9P206	Uncharacterized protein KIAA1522 OS=Homo sapiens OX=9606 GN=KIAA1522 PE=1 SV=2	5	1	1	Typical	2	2	Typical	0	0		0	0		5	5	Typical	2	2	Typical
Q8NBN3	Transmembrane protein 87A OS=Homo sapiens OX=9606 GN=TMEM87A PE=1 SV=3	4	0	0		0	0		2	3	Typical	1	1	Typical	4	7	Typical	1	2	Typical
P31944	Caspase-14 OS=Homo sapiens OX=9606 GN=CASP14 PE=1 SV=2	6	2	2	Typical	5	5	Typical	0	0		0	0		0	0		2	2	Typical
O14745	Na(+)/H(+) exchange regulatory cofactor NHE-RF1 OS=Homo sapiens OX=9606 GN=SLC9A3R1 PE=1 SV=4	20	14	29	Typical	17	35	Typical	13	24	Typical	13	17	Typical	18	39	Typical	18	35	Typical
P31150	Rab GDP dissociation inhibitor alpha OS=Homo sapiens OX=9606 GN=GDI1 PE=1 SV=2	20	6	5.48302	Typical	17	21.8981	Typical	10	7.69057	Typical	6	3.72453	Typical	17	20.1396	Typical	11	16.6566	Typical
sp|P20999|POXIN_VACCC	Poxin OS=Vaccinia virus (strain Copenhagen) OX=10249 GN=B2R PE=3 SV=1	3	0	0		0	0		0	0		0	0		1	2	Typical	3	5	Typical
sp|P21079|PAP1_VACCC	Poly(A) polymerase catalytic subunit OS=Vaccinia virus (strain Copenhagen) OX=10249 GN=PAPL PE=3 SV=1	4	0	0		0	0		0	0		0	0		2	2	Sameset	4	5	Typical
Q9TT36	SWISS-PROT:Q9TT36 (Bos taurus) Thyroxine-binding globulin precursor	8	5	9.68	Typical	6	6.84	Typical	3	3	Typical	0	0		5	7.76	Typical	4	4.92	Typical
O75955	Flotillin-1 OS=Homo sapiens OX=9606 GN=FLOT1 PE=1 SV=3	20	13	20	Typical	16	32	Typical	13	20	Typical	10	12	Typical	17	24	Typical	12	21	Typical
P49736	DNA replication licensing factor MCM2 OS=Homo sapiens OX=9606 GN=MCM2 PE=1 SV=4	3	0	0		0	0		2	2	Typical	2	2	Typical	0	0		0	0
Q9Y5X2	Sorting nexin-8 OS=Homo sapiens OX=9606 GN=SNX8 PE=1 SV=1	3	0	0		0	0		2	2	Typical	2	2	Typical	0	0		0	0
P49458	Signal recognition particle 9 kDa protein OS=Homo sapiens OX=9606 GN=SRP9 PE=1 SV=2	3	0	0		0	0		2	2	Typical	2	2	Typical	0	0		0	0
P07737	Profilin-1 OS=Homo sapiens OX=9606 GN=PFN1 PE=1 SV=2	13	9	23.589	Typical	10	34.3425	Typical	9	19.7534	Typical	9	18.4247	Typical	10	38.2603	Typical	11	36.3425	Typical
Q5T0N5	Formin-binding protein 1-like OS=Homo sapiens OX=9606 GN=FNBP1L PE=1 SV=3	6	0	0		0	0		2	3	Typical	4	4	Typical	2	2	Typical	0	0
P06576	ATP synthase subunit beta, mitochondrial OS=Homo sapiens OX=9606 GN=ATP5F1B PE=1 SV=3	14	3	3	Typical	10	12	Typical	2	2	Typical	1	2	Typical	12	15	Typical	7	7	Typical
Q15334	Lethal(2) giant larvae protein homolog 1 OS=Homo sapiens OX=9606 GN=LLGL1 PE=1 SV=3	4	0	0		1	1	Typical	0	0		0	0		4	5	Typical	2	2	Typical
P27105	Stomatin OS=Homo sapiens OX=9606 GN=STOM PE=1 SV=3	29	16	42	Typical	21	53	Typical	19	45	Typical	14	36	Typical	23	83	Typical	23	93	Typical
P02676	SWISS-PROT:P02676 (Bos taurus) similar to Fibrinogen beta chain precursor	16	5	5	Typical	6	9	Typical	6	6	Typical	9	12	Typical	16	32	Typical	11	19	Typical
O00299	Chloride intracellular channel protein 1 OS=Homo sapiens OX=9606 GN=CLIC1 PE=1 SV=4	23	11	23	Typical	11	31	Typical	12	25	Typical	9	19	Typical	17	45	Typical	17	46	Typical
Q14376	UDP-glucose 4-epimerase OS=Homo sapiens OX=9606 GN=GALE PE=1 SV=2	3	2	2	Typical	3	3	Typical	0	0		0	0		3	4	Typical	1	1	Typical
P11171	Protein 4.1 OS=Homo sapiens OX=9606 GN=EPB41 PE=1 SV=4	37	8	13	Typical	21	27.6008	Typical	9	13	Typical	15	20.2015	Typical	28	54.4862	Typical	22	34.2015	Typical
P02070	SWISS-PROT:P02070 (Bos taurus) Hemoglobin subunit beta	13	10	16.127	Typical	12	18.8373	Typical	8	9.32143	Typical	6	6.61111	Typical	12	24.127	Typical	8	11.6429	Typical
P35222	Catenin beta-1 OS=Homo sapiens OX=9606 GN=CTNNB1 PE=1 SV=1	43	16	20.3913	Typical	25	50.1884	Typical	18	26.5797	Typical	25	30.9855	Typical	30	65.971	Typical	30	56.971	Typical
P24821	Tenascin OS=Homo sapiens OX=9606 GN=TNC PE=1 SV=3	23	11	12	Typical	18	20	Typical	2	2	Typical	8	8	Typical	9	12	Typical	6	6	Typical
P46926	Glucosamine-6-phosphate isomerase 1 OS=Homo sapiens OX=9606 GN=GNPDA1 PE=1 SV=1	9	4	4	Typical	6	9	Typical	2	3	Typical	0	0		6	7	Typical	3	5	Typical
P35579	Myosin-9 OS=Homo sapiens OX=9606 GN=MYH9 PE=1 SV=4	132	57	81.1472	Typical	81	133.21	Typical	75	115.827	Typical	40	46.1133	Typical	96	162.634	Typical	85	144.37	Typical
Q5JWF2	Guanine nucleotide-binding protein G(s) subunit alpha isoforms XLas OS=Homo sapiens OX=9606 GN=GNAS PE=1 SV=2	25	12	31.3472	Typical	20	51.8642	Typical	17	36.9321	Typical	14	32.8642	Typical	20	71.3472	Typical	19	53.8642	Typical
O75190	DnaJ homolog subfamily B member 6 OS=Homo sapiens OX=9606 GN=DNAJB6 PE=1 SV=2	7	0	0		2	2.93333	Typical	5	5.93333	Typical	4	6.86667	Typical	2	2	Typical	1	0.933333	Typical
P09972	Fructose-bisphosphate aldolase C OS=Homo sapiens OX=9606 GN=ALDOC PE=1 SV=2	15	4	6.29299	Typical	9	18.586	Typical	7	9.58599	Typical	3	1.43949	Typical	11	20.4395	Typical	8	15.586	Typical
Q16513	Serine/threonine-protein kinase N2 OS=Homo sapiens OX=9606 GN=PKN2 PE=1 SV=1	7	0	0		2	2	Typical	0	0		0	0		6	6	Typical	2	2	Typical
Q3T052	TREMBL:Q3T052;Q5EA67 (Bos taurus) Inter-alpha (Globulin) inhibitor H4	25	13	19	Typical	16	22	Typical	10	13	Typical	12	15	Typical	13	16	Typical	7	8	Typical
P61247	40S ribosomal protein S3a OS=Homo sapiens OX=9606 GN=RPS3A PE=1 SV=2	10	3	3	Typical	5	7	Typical	10	15	Typical	4	5	Typical	3	3	Typical	2	2	Typical
Q9Y289	Sodium-dependent multivitamin transporter OS=Homo sapiens OX=9606 GN=SLC5A6 PE=1 SV=2	5	0	0		2	2	Typical	0	0		0	0		4	7	Typical	2	2	Typical
Q13263	Transcription intermediary factor 1-beta OS=Homo sapiens OX=9606 GN=TRIM28 PE=1 SV=5	3	0	0		0	0		3	5	Typical	1	1	Typical	0	0		0	0
Q9HC07	Transmembrane protein 165 OS=Homo sapiens OX=9606 GN=TMEM165 PE=1 SV=1	3	0	0		0	0		3	5	Typical	1	1	Typical	0	0		0	0
P00338	L-lactate dehydrogenase A chain OS=Homo sapiens OX=9606 GN=LDHA PE=1 SV=2	20	12	32.7627	Typical	16	58.7627	Typical	14	36.6836	Typical	14	33.2231	Typical	15	47.3022	Typical	15	36.2231	Typical
P08473	Neprilysin OS=Homo sapiens OX=9606 GN=MME PE=1 SV=2	67	29	65	Typical	39	117	Typical	41	100	Typical	38	75	Typical	48	142	Typical	49	143	Typical
Q9BUL8	Programmed cell death protein 10 OS=Homo sapiens OX=9606 GN=PDCD10 PE=1 SV=1	9	4	6	Typical	5	8	Typical	2	2	Typical	3	3	Typical	6	9	Typical	8	12	Typical
Q13049	E3 ubiquitin-protein ligase TRIM32 OS=Homo sapiens OX=9606 GN=TRIM32 PE=1 SV=2	3	0	0		0	0		1	2	Typical	2	4	Typical	3	3	Typical	2	2	Typical
Q5W111	SPRY domain-containing protein 7 OS=Homo sapiens OX=9606 GN=SPRYD7 PE=1 SV=2	4	0	0		0	0		1	1	Typical	0	0		3	3	Typical	3	3	Typical
O75581	Low-density lipoprotein receptor-related protein 6 OS=Homo sapiens OX=9606 GN=LRP6 PE=1 SV=2	7	0	0		1	1	Typical	0	0		0	0		4	4	Typical	2	2	Typical
P05787	SWISS-PROT:P05787 Tax_Id=9606 Gene_Symbol=KRT8 Keratin, type II cytoskeletal 8	13	10	7.3509	Typical	8	13.3258	Typical	10	4.96951	Typical	6	1.45171	Typical	6	2.60649	Typical	6	7.32167	Typical
Q14956	Transmembrane glycoprotein NMB OS=Homo sapiens OX=9606 GN=GPNMB PE=1 SV=2	4	0	0		0	0		2	2	Typical	0	0		2	3	Typical	2	4	Typical
P33527	Multidrug resistance-associated protein 1 OS=Homo sapiens OX=9606 GN=ABCC1 PE=1 SV=3	33	7	7	Typical	12	13	Typical	15	16	Typical	2	2	Typical	25	30	Typical	19	27	Typical
O60488	Long-chain-fatty-acid--CoA ligase 4 OS=Homo sapiens OX=9606 GN=ACSL4 PE=1 SV=2	18	5	5.67647	Typical	11	11.8382	Typical	8	8.51471	Typical	4	4	Typical	16	20.5147	Typical	9	14.8382	Typical
P08582	Melanotransferrin OS=Homo sapiens OX=9606 GN=MELTF PE=1 SV=2	41	17	33	Typical	19	45	Typical	27	72	Typical	30	64	Typical	28	86	Typical	30	61	Typical
O15431	High affinity copper uptake protein 1 OS=Homo sapiens OX=9606 GN=SLC31A1 PE=1 SV=1	13	1	2	Typical	7	15	Typical	8	18	Typical	11	20	Typical	11	30	Typical	7	23	Typical
Q9UEU0	Vesicle transport through interaction with t-SNAREs homolog 1B OS=Homo sapiens OX=9606 GN=VTI1B PE=1 SV=3	5	0	0		1	1	Typical	1	1	Typical	0	0		3	4	Typical	4	5	Typical
P04179	Superoxide dismutase [Mn], mitochondrial OS=Homo sapiens OX=9606 GN=SOD2 PE=1 SV=3	3	0	0		0	0		3	3	Typical	1	1	Typical	0	0		0	0
Q10589	Bone marrow stromal antigen 2 OS=Homo sapiens OX=9606 GN=BST2 PE=1 SV=1	2	0	0		0	0		2	3	Typical	1	1	Typical	0	0		0	0
P07224	SWISS-PROT:P07224 (Bos taurus) Vitamin K-dependent protein S precursor	4	4	4	Typical	2	2	Typical	0	0		1	1	Typical	0	0		0	0
Q02413	Desmoglein-1 OS=Homo sapiens OX=9606 GN=DSG1 PE=1 SV=2	11	6	10	Typical	8	14	Typical	3	4	Typical	0	0		1	1	Typical	7	7	Typical
sp|P20640|M1_VACCC	Ankyrin repeat protein M1 OS=Vaccinia virus (strain Copenhagen) OX=10249 GN=M1L PE=3 SV=1	4	0	0		0	0		0	0		0	0		2	2	Typical	2	2	Typical
Q9H3M7	Thioredoxin-interacting protein OS=Homo sapiens OX=9606 GN=TXNIP PE=1 SV=1	3	0	0		0	0		0	0		0	0		2	2	Typical	2	2	Typical
O60499	Syntaxin-10 OS=Homo sapiens OX=9606 GN=STX10 PE=1 SV=1	3	0	0		0	0		0	0		0	0		2	2	Typical	2	2	Typical
sp|O57195|GLRX2_VACCA	Glutaredoxin-2 OS=Vaccinia virus (strain Ankara) OX=126794 GN=MVA073L PE=3 SV=1	3	0	0		0	0		0	0		0	0		2	2	Typical	2	2	Typical
Q9NQQ7	Solute carrier family 35 member C2 OS=Homo sapiens OX=9606 GN=SLC35C2 PE=1 SV=2	2	0	0		0	0		0	0		0	0		1	2	Typical	2	2	Typical
Q6EMK4	Vasorin OS=Homo sapiens OX=9606 GN=VASN PE=1 SV=1	2	0	0		0	0		0	0		0	0		2	2	Typical	2	2	Typical
Q68EM7	Rho GTPase-activating protein 17 OS=Homo sapiens OX=9606 GN=ARHGAP17 PE=1 SV=1	2	0	0		0	0		0	0		0	0		2	2	Typical	1	2	Typical
Q9Y639	Neuroplastin OS=Homo sapiens OX=9606 GN=NPTN PE=1 SV=2	8	5	6	Typical	5	8	Typical	2	2	Typical	2	3	Typical	6	9	Typical	5	10	Typical
Q96LD4	E3 ubiquitin-protein ligase TRIM47 OS=Homo sapiens OX=9606 GN=TRIM47 PE=1 SV=2	15	2	2	Typical	6	6	Typical	1	1	Typical	0	0		13	17	Typical	4	4	Typical
Q92542	Nicastrin OS=Homo sapiens OX=9606 GN=NCSTN PE=1 SV=2	12	2	2	Typical	2	2	Typical	4	4	Typical	4	6	Typical	8	12	Typical	9	9	Typical
Q13873	Bone morphogenetic protein receptor type-2 OS=Homo sapiens OX=9606 GN=BMPR2 PE=1 SV=2	10	0	0		4	6	Typical	2	2	Typical	0	0		7	10	Typical	7	8	Typical
P45880	Voltage-dependent anion-selective channel protein 2 OS=Homo sapiens OX=9606 GN=VDAC2 PE=1 SV=2	2	0	0		2	2	Typical	0	0		0	0		2	3	Typical	2	3	Typical
P17844	Probable ATP-dependent RNA helicase DDX5 OS=Homo sapiens OX=9606 GN=DDX5 PE=1 SV=1	12	2	0.946844	Typical	4	2.82226	Typical	11	7.00166	Typical	7	3.64452	Typical	3	1.5897	Typical	1	0.357143	Subset
Q16655	Melanoma antigen recognized by T-cells 1 OS=Homo sapiens OX=9606 GN=MLANA PE=1 SV=1	3	0	0		0	0		2	2	Typical	2	6	Typical	1	1	Typical	1	2	Typical
Q96B97	SH3 domain-containing kinase-binding protein 1 OS=Homo sapiens OX=9606 GN=SH3KBP1 PE=1 SV=2	19	3	3	Typical	10	11	Typical	14	17	Typical	16	17	Typical	9	12	Typical	6	8	Typical
P35240	Merlin OS=Homo sapiens OX=9606 GN=NF2 PE=1 SV=1	11	1	1	Typical	2	2	Typical	1	1	Typical	0	0		10	10	Typical	3	3	Typical
O94832	Unconventional myosin-Id OS=Homo sapiens OX=9606 GN=MYO1D PE=1 SV=2	75	40	63	Typical	46	86	Typical	48	83	Typical	42	70	Typical	61	138	Typical	52	106	Typical
Q86Y82	Syntaxin-12 OS=Homo sapiens OX=9606 GN=STX12 PE=1 SV=1	9	1	1	Typical	4	4	Typical	3	5	Typical	1	1	Typical	6	10	Typical	7	10	Typical
Q13185	Chromobox protein homolog 3 OS=Homo sapiens OX=9606 GN=CBX3 PE=1 SV=4	4	0	0		0	0		3	3	Typical	2	2	Typical	1	1	Typical	0	0
Q99536	Synaptic vesicle membrane protein VAT-1 homolog OS=Homo sapiens OX=9606 GN=VAT1 PE=1 SV=2	22	13	31	Typical	18	63	Typical	18	44	Typical	16	32	Typical	19	69	Typical	19	58	Typical
O43504	Ragulator complex protein LAMTOR5 OS=Homo sapiens OX=9606 GN=LAMTOR5 PE=1 SV=1	5	0	0		0	0		3	5	Typical	1	1	Typical	2	2	Typical	2	3	Typical
Q0V8M9	TREMBL:Q0V8M9;Q9TRI0 (Bos taurus) similar to inter-alpha (globulin) inhibitor H3 isoform 2	19	9	10.913	Typical	11	18	Typical	10	9.82609	Typical	4	4	Typical	14	15.913	Typical	6	8	Typical
O14879	Interferon-induced protein with tetratricopeptide repeats 3 OS=Homo sapiens OX=9606 GN=IFIT3 PE=1 SV=1	6	0	0		0	0		6	8	Typical	1	1	Typical	0	0		0	0
P04626	Receptor tyrosine-protein kinase erbB-2 OS=Homo sapiens OX=9606 GN=ERBB2 PE=1 SV=1	4	0	0		0	0		0	0		0	0		4	4	Typical	1	1	Typical
Q8IWT6	Volume-regulated anion channel subunit LRRC8A OS=Homo sapiens OX=9606 GN=LRRC8A PE=1 SV=1	4	0	0		0	0		0	0		0	0		4	4	Typical	1	1	Typical
sp|P21073|KBTB1_VACCC	Kelch repeat and BTB domain-containing protein 1 OS=Vaccinia virus (strain Copenhagen) OX=10249 GN=KBTB1 PE=3 SV=1	4	0	0		0	0		0	0		0	0		4	4	Typical	1	1	Typical
Q16555	Dihydropyrimidinase-related protein 2 OS=Homo sapiens OX=9606 GN=DPYSL2 PE=1 SV=1	3	0	0		0	0		0	0		0	0		3	4	Typical	1	1	Typical
P21580	Tumor necrosis factor alpha-induced protein 3 OS=Homo sapiens OX=9606 GN=TNFAIP3 PE=1 SV=1	4	2	2	Typical	2	2	Typical	0	0		0	0		2	3	Typical	2	2	Typical
Q15057	Arf-GAP with coiled-coil, ANK repeat and PH domain-containing protein 2 OS=Homo sapiens OX=9606 GN=ACAP2 PE=1 SV=3	5	0	0		0	0		0	0		0	0		5	5	Typical	1	1	Typical
P48730	Casein kinase I isoform delta OS=Homo sapiens OX=9606 GN=CSNK1D PE=1 SV=2	8	0	0		2	1.33333	Typical	5	2.33333	Typical	8	5	Typical	1	0.333333	Typical	0	0
P23246	Splicing factor, proline- and glutamine-rich OS=Homo sapiens OX=9606 GN=SFPQ PE=1 SV=2	6	0	0		2	2	Typical	4	4	Typical	3	4	Typical	1	1	Typical	0	0
P55769	NHP2-like protein 1 OS=Homo sapiens OX=9606 GN=SNU13 PE=1 SV=3	2	0	0		1	1	Typical	2	5	Typical	1	1	Typical	0	0		0	0
P49321	Nuclear autoantigenic sperm protein OS=Homo sapiens OX=9606 GN=NASP PE=1 SV=2	5	2	3	Typical	3	4	Typical	2	3	Typical	2	2	Typical	1	1	Typical	0	0
P09104	Gamma-enolase OS=Homo sapiens OX=9606 GN=ENO2 PE=1 SV=3	21	8	10.6503	Typical	13	27.1706	Typical	13	17.0405	Typical	5	6.30061	Typical	14	27.3006	Typical	17	24.8209	Typical
Q9Y6E0	Serine/threonine-protein kinase 24 OS=Homo sapiens OX=9606 GN=STK24 PE=1 SV=1	14	7	8.8563	Typical	9	10.8252	Typical	6	5.91345	Typical	3	2.97059	Typical	9	14.7403	Typical	7	9.82689	Typical
Q8NFZ8	Cell adhesion molecule 4 OS=Homo sapiens OX=9606 GN=CADM4 PE=1 SV=1	5	1	1	Typical	4	6	Typical	1	2	Typical	0	0		5	9	Typical	3	5	Typical
Q7Z698	Sprouty-related, EVH1 domain-containing protein 2 OS=Homo sapiens OX=9606 GN=SPRED2 PE=1 SV=2	3	1	0.833333	Typical	1	1	Typical	0	0		0	0		3	2.83333	Typical	3	2.83333	Typical
Q99523	Sortilin OS=Homo sapiens OX=9606 GN=SORT1 PE=1 SV=3	13	2	2	Typical	3	3	Typical	7	10	Typical	3	5	Typical	8	11	Typical	7	11	Typical
Q01130	Serine/arginine-rich splicing factor 2 OS=Homo sapiens OX=9606 GN=SRSF2 PE=1 SV=4	2	1	2	Typical	2	5	Typical	1	1	Typical	1	1	Typical	1	1	Typical	0	0
P09914	Interferon-induced protein with tetratricopeptide repeats 1 OS=Homo sapiens OX=9606 GN=IFIT1 PE=1 SV=2	9	0	0		0	0		9	10	Typical	1	1	Typical	0	0		0	0
P49757	Protein numb homolog OS=Homo sapiens OX=9606 GN=NUMB PE=1 SV=2	5	0	0		3	3	Typical	0	0		0	0		4	4	Typical	2	2	Typical
P51148	Ras-related protein Rab-5C OS=Homo sapiens OX=9606 GN=RAB5C PE=1 SV=2	15	6	15.886	Typical	10	30.1813	Typical	14	20.886	Typical	8	14.886	Typical	12	35.829	Typical	11	35.829	Typical
P06733	Alpha-enolase OS=Homo sapiens OX=9606 GN=ENO1 PE=1 SV=2	59	26	78.1963	Typical	41	152.553	Typical	32	111.714	Typical	30	93.3926	Typical	36	157.393	Typical	46	137.75	Typical
P08754	Guanine nucleotide-binding protein G(i) subunit alpha-3 OS=Homo sapiens OX=9606 GN=GNAI3 PE=1 SV=3	21	10	9.97024	Typical	19	26.8419	Typical	14	14.9775	Typical	9	7.37617	Typical	17	26.2637	Typical	15	22.2945	Typical
P60660	Myosin light polypeptide 6 OS=Homo sapiens OX=9606 GN=MYL6 PE=1 SV=2	13	6	14	Typical	10	26	Typical	10	18	Typical	4	7	Typical	10	30	Typical	10	21	Typical
P08123	Collagen alpha-2(I) chain OS=Homo sapiens OX=9606 GN=COL1A2 PE=1 SV=7	5	3	5	Typical	3	5	Typical	2	2	Typical	0	0		3	3	Typical	3	3	Typical
P32856	Syntaxin-2 OS=Homo sapiens OX=9606 GN=STX2 PE=1 SV=3	11	2	2	Typical	3	4	Typical	2	3	Typical	1	1	Typical	8	10	Typical	6	7	Typical
Q9H2K8	Serine/threonine-protein kinase TAO3 OS=Homo sapiens OX=9606 GN=TAOK3 PE=1 SV=2	11	2	2	Typical	5	6	Typical	1	1	Typical	2	1.23656	Typical	10	8.95144	Typical	5	4.47832	Typical
O75044	SLIT-ROBO Rho GTPase-activating protein 2 OS=Homo sapiens OX=9606 GN=SRGAP2 PE=1 SV=3	19	5	5.95745	Typical	12	14.9362	Typical	4	3.97872	Typical	3	3	Typical	17	20.9574	Typical	6	6.95745	Typical
Q9BVG4	Protein PBDC1 OS=Homo sapiens OX=9606 GN=PBDC1 PE=1 SV=1	6	0	0		4	4	Typical	0	0		0	0		3	4	Typical	2	2	Typical
P07355	Annexin A2 OS=Homo sapiens OX=9606 GN=ANXA2 PE=1 SV=2	31	20	54	Typical	24	86	Typical	25	93	Typical	23	73	Typical	25	79	Typical	22	67	Typical
P23634	Plasma membrane calcium-transporting ATPase 4 OS=Homo sapiens OX=9606 GN=ATP2B4 PE=1 SV=2	29	11	12.5439	Typical	17	19.4386	Typical	19	22.0877	Typical	12	10.4912	Typical	24	37.9298	Typical	21	27.3333	Typical
sp|O57254|B5_VACCA	Protein B5 OS=Vaccinia virus (strain Ankara) OX=126794 GN=PS/HR PE=3 SV=1	9	0	0		0	0		0	0		0	0		8	1.3125	Subset	8	2.5625	Typical
O94804	Serine/threonine-protein kinase 10 OS=Homo sapiens OX=9606 GN=STK10 PE=1 SV=1	23	5	7	Typical	8	14	Typical	13	15.7521	Typical	5	5	Typical	21	30.5043	Typical	13	18.7521	Typical
P26232	Catenin alpha-2 OS=Homo sapiens OX=9606 GN=CTNNA2 PE=1 SV=5	17	7	4.04278	Typical	10	6.98128	Typical	9	6.56417	Typical	10	3.77273	Typical	12	13.607	Typical	13	15.0856	Typical
Q12907	Vesicular integral-membrane protein VIP36 OS=Homo sapiens OX=9606 GN=LMAN2 PE=1 SV=1	7	1	1	Typical	1	1	Typical	7	7	Typical	1	2	Typical	1	1	Typical	0	0
P31946	14-3-3 protein beta/alpha OS=Homo sapiens OX=9606 GN=YWHAB PE=1 SV=3	28	16	24.6554	Typical	17	34.1398	Typical	16	24.0639	Typical	14	22.8904	Typical	22	45.5046	Typical	24	44.1527	Typical
sp|P21014|F5_VACCC	36 kDa major membrane protein F5 OS=Vaccinia virus (strain Copenhagen) OX=10249 GN=F5L PE=3 SV=1	3	0	0		0	0		0	0		0	0		3	3	Typical	1	1	Typical
O94903	Pyridoxal phosphate homeostasis protein OS=Homo sapiens OX=9606 GN=PLPBP PE=1 SV=1	3	0	0		0	0		0	0		0	0		3	3	Typical	1	1	Typical
sp|P68694|RP132_VACCC	DNA-directed RNA polymerase 133 kDa polypeptide OS=Vaccinia virus (strain Copenhagen) OX=10249 GN=RPO132 PE=3 SV=1	3	0	0		0	0		0	0		0	0		3	3	Typical	1	1	Sameset
Q9BY32	Inosine triphosphate pyrophosphatase OS=Homo sapiens OX=9606 GN=ITPA PE=1 SV=2	2	0	0		0	0		0	0		0	0		2	3	Typical	1	1	Typical
Q58D62	SWISS-PROT:Q58D62 (Bos taurus) Fetuin-B precursor	10	7	21	Typical	9	16	Typical	9	15	Typical	3	6	Typical	6	10	Typical	4	6	Typical
P43243	Matrin-3 OS=Homo sapiens OX=9606 GN=MATR3 PE=1 SV=2	3	0	0		1	1	Typical	3	4	Typical	1	1	Typical	0	0		0	0
Q2KIS7	SWISS-PROT:Q2KIS7 (Bos taurus) Tetranectin precursor	2	2	2	Typical	1	1	Sameset	0	0		0	0		0	0		0	0
Q53HL2	Borealin OS=Homo sapiens OX=9606 GN=CDCA8 PE=1 SV=2	2	2	2	Typical	1	1	Typical	0	0		0	0		0	0		0	0
Q9P2Q2	FERM domain-containing protein 4A OS=Homo sapiens OX=9606 GN=FRMD4A PE=1 SV=3	3	1	1	Typical	2	2	Typical	0	0		0	0		3	5	Typical	1	1	Typical
O43293	Death-associated protein kinase 3 OS=Homo sapiens OX=9606 GN=DAPK3 PE=1 SV=1	3	0	0		0	0		1	1	Typical	3	3	Typical	0	0		0	0
P02786	Transferrin receptor protein 1 OS=Homo sapiens OX=9606 GN=TFRC PE=1 SV=2	26	9	10	Typical	12	14	Typical	18	27	Typical	18	27	Typical	17	24	Typical	18	26	Typical
O60779	Thiamine transporter 1 OS=Homo sapiens OX=9606 GN=SLC19A2 PE=1 SV=2	3	0	0		0	0		2	5	Typical	1	1	Typical	3	3	Typical	1	1	Typical
P14678	Small nuclear ribonucleoprotein-associated proteins B and B' OS=Homo sapiens OX=9606 GN=SNRPB PE=1 SV=2	4	1	1	Typical	2	2	Typical	1	2	Typical	2	2	Typical	0	0		0	0
P35908	SWISS-PROT:P35908 Tax_Id=9606 Gene_Symbol=KRT2 Keratin, type II cytoskeletal 2 epidermal	75	44	92.6788	Typical	56	148.704	Typical	44	88.427	Typical	14	14.9987	Typical	33	56.4141	Typical	57	97.0922	Typical
P61026	Ras-related protein Rab-10 OS=Homo sapiens OX=9606 GN=RAB10 PE=1 SV=1	16	5	9.06067	Typical	8	12.6541	Typical	5	9.87927	Typical	6	8.69352	Typical	10	20.4058	Typical	12	26.8211	Typical
P28800	SWISS-PROT:P28800 (Bos taurus) Alpha-2-antiplasmin precursor	11	7	8	Typical	9	15	Typical	6	11	Typical	3	3	Typical	5	8	Typical	1	3	Typical
Q99615	DnaJ homolog subfamily C member 7 OS=Homo sapiens OX=9606 GN=DNAJC7 PE=1 SV=2	13	6	8	Typical	5	5	Typical	10	13	Typical	12	14	Typical	5	6	Typical	4	5	Typical
O15031	Plexin-B2 OS=Homo sapiens OX=9606 GN=PLXNB2 PE=1 SV=3	35	10	10	Typical	18	25	Typical	21	31	Typical	12	13	Typical	29	49	Typical	23	32	Typical
P61011	Signal recognition particle 54 kDa protein OS=Homo sapiens OX=9606 GN=SRP54 PE=1 SV=1	4	0	0		0	0		4	5	Typical	1	1	Typical	1	1	Typical	0	0
Q14642	Inositol polyphosphate-5-phosphatase A OS=Homo sapiens OX=9606 GN=INPP5A PE=1 SV=1	4	0	0		1	1	Typical	1	1	Typical	0	0		4	5	Typical	2	3	Typical
P31689	DnaJ homolog subfamily A member 1 OS=Homo sapiens OX=9606 GN=DNAJA1 PE=1 SV=2	22	6	10	Typical	12	27	Typical	17	32	Typical	18	50	Typical	14	20	Typical	8	13	Typical
Q9Y6I3	Epsin-1 OS=Homo sapiens OX=9606 GN=EPN1 PE=1 SV=2	6	0	0		5	5	Typical	1	1	Typical	0	0		5	6	Typical	5	5	Typical
Q07955	Serine/arginine-rich splicing factor 1 OS=Homo sapiens OX=9606 GN=SRSF1 PE=1 SV=2	4	1	1	Typical	3	4	Typical	3	3	Typical	0	0		0	0		0	0
P27348	14-3-3 protein theta OS=Homo sapiens OX=9606 GN=YWHAQ PE=1 SV=1	25	15	21.3834	Typical	18	23.0924	Typical	14	19.028	Typical	13	14.8943	Typical	19	35.9775	Typical	22	33.1676	Typical
P29317	Ephrin type-A receptor 2 OS=Homo sapiens OX=9606 GN=EPHA2 PE=1 SV=2	15	7	8.67033	Typical	9	10.6703	Typical	7	8	Typical	4	4	Typical	13	19.6703	Typical	10	12.6703	Typical
Q14254	Flotillin-2 OS=Homo sapiens OX=9606 GN=FLOT2 PE=1 SV=2	27	19	31	Typical	21	33	Typical	17	26	Typical	13	17	Typical	18	34	Typical	18	30	Typical
Q9HCN3	Post-GPI attachment to proteins factor 6 OS=Homo sapiens OX=9606 GN=PGAP6 PE=1 SV=3	5	0	0		1	1	Typical	0	0		2	2	Typical	4	6	Typical	2	4	Typical
Q3KUS7	TREMBL:Q3KUS7 (Bos taurus) Complement factor B	10	6	10	Typical	9	17	Typical	4	8	Typical	4	7	Typical	8	11	Typical	5	8	Typical
Q12792	Twinfilin-1 OS=Homo sapiens OX=9606 GN=TWF1 PE=1 SV=3	11	6	6	Typical	8	10	Typical	3	4	Typical	2	2	Typical	8	11	Typical	3	6	Typical
P50395	Rab GDP dissociation inhibitor beta OS=Homo sapiens OX=9606 GN=GDI2 PE=1 SV=2	36	11	19.517	Typical	26	50.1019	Typical	19	38.3094	Typical	16	21.2755	Typical	28	57.8604	Typical	21	50.3434	Typical
P13645	SWISS-PROT:P13645 Tax_Id=9606 Gene_Symbol=KRT10 Keratin, type I cytoskeletal 10	71	38	106.812	Typical	57	192.419	Typical	38	102.83	Typical	13	18.0968	Typical	28	54.6038	Typical	46	119.437	Typical
P22626	Heterogeneous nuclear ribonucleoproteins A2/B1 OS=Homo sapiens OX=9606 GN=HNRNPA2B1 PE=1 SV=2	16	6	5.65049	Typical	11	16.301	Typical	15	26.6019	Typical	7	10.301	Typical	7	9.95146	Typical	5	6.65049	Typical
A1X283	SH3 and PX domain-containing protein 2B OS=Homo sapiens OX=9606 GN=SH3PXD2B PE=1 SV=3	4	0	0		1	1	Typical	0	0		0	0		2	2	Typical	3	3	Typical
P15260	Interferon gamma receptor 1 OS=Homo sapiens OX=9606 GN=IFNGR1 PE=1 SV=1	2	0	0		1	1	Typical	0	0		0	0		1	2	Typical	2	3	Typical
Q13620	Cullin-4B OS=Homo sapiens OX=9606 GN=CUL4B PE=1 SV=4	3	0	0		0	0		2	2	Typical	1	1	Typical	0	0		0	0
Q86UK7	E3 ubiquitin-protein ligase ZNF598 OS=Homo sapiens OX=9606 GN=ZNF598 PE=1 SV=1	2	0	0		0	0		2	2	Typical	1	1	Typical	0	0		0	0
P78406	mRNA export factor OS=Homo sapiens OX=9606 GN=RAE1 PE=1 SV=1	2	0	0		0	0		1	2	Typical	1	1	Typical	0	0		0	0
Q9BZK7	F-box-like/WD repeat-containing protein TBL1XR1 OS=Homo sapiens OX=9606 GN=TBL1XR1 PE=1 SV=1	2	0	0		0	0		2	2	Typical	1	1	Typical	0	0		0	0
Q9P243	Zinc finger protein ZFAT OS=Homo sapiens OX=9606 GN=ZFAT PE=1 SV=2	1	0	0		0	0		1	2	Typical	1	1	Typical	0	0		0	0
Q7Z434	Mitochondrial antiviral-signaling protein OS=Homo sapiens OX=9606 GN=MAVS PE=1 SV=2	1	0	0		0	0		1	2	Typical	1	1	Typical	0	0		0	0
Q28194	TREMBL:Q28194 (Bos taurus) Thrombospondin-1	10	6	3.7	Typical	9	5	Typical	1	0.3	Sameset	5	1.8	Subset	5	2.1	Subset	2	0.9	Sameset
P54709	Sodium/potassium-transporting ATPase subunit beta-3 OS=Homo sapiens OX=9606 GN=ATP1B3 PE=1 SV=1	17	6	15	Typical	11	28	Typical	11	21	Typical	8	23	Typical	12	45	Typical	14	37	Typical
Q7Z5G4	Golgin subfamily A member 7 OS=Homo sapiens OX=9606 GN=GOLGA7 PE=1 SV=2	9	3	3	Typical	4	6	Typical	3	2.88372	Typical	5	4.44186	Typical	5	12	Typical	8	11	Typical
Q14019	Coactosin-like protein OS=Homo sapiens OX=9606 GN=COTL1 PE=1 SV=3	6	3	6	Typical	5	10	Typical	2	3	Typical	3	3	Typical	4	6	Typical	3	5	Typical
sp|O57175|RIR2_VACCA	Ribonucleoside-diphosphate reductase small chain OS=Vaccinia virus (strain Ankara) OX=126794 GN=MVA032L PE=2 SV=1	3	0	0		0	0		0	0		0	0		2	1.4	Typical	1	2	Typical
Q9C0B5	Palmitoyltransferase ZDHHC5 OS=Homo sapiens OX=9606 GN=ZDHHC5 PE=1 SV=2	16	3	4	Typical	10	16	Typical	7	10	Typical	6	7	Typical	11	23	Typical	9	18	Typical
Q9NP84	Tumor necrosis factor receptor superfamily member 12A OS=Homo sapiens OX=9606 GN=TNFRSF12A PE=1 SV=1	2	1	1	Typical	0	0		0	0		0	0		2	3	Typical	1	2	Typical
P29597	Non-receptor tyrosine-protein kinase TYK2 OS=Homo sapiens OX=9606 GN=TYK2 PE=1 SV=3	4	1	1	Typical	1	1	Typical	0	0		0	0		4	3.21212	Typical	2	2	Typical
Q5EBL4	RILP-like protein 1 OS=Homo sapiens OX=9606 GN=RILPL1 PE=1 SV=1	2	0	0		0	0		0	0		0	0		1	1	Typical	2	3	Typical
P05141	ADP/ATP translocase 2 OS=Homo sapiens OX=9606 GN=SLC25A5 PE=1 SV=7	7	2	1.75	Typical	6	6.375	Typical	0	0		1	1	Typical	4	6.5	Typical	2	1.875	Typical
Q9NZW5	Protein PALS2 OS=Homo sapiens OX=9606 GN=PALS2 PE=1 SV=2	19	6	6	Typical	8	11	Typical	6	10	Typical	7	7	Typical	16	24	Typical	9	15	Typical
P01040	Cystatin-A OS=Homo sapiens OX=9606 GN=CSTA PE=1 SV=1	4	1	1	Typical	2	3	Typical	0	0		0	0		0	0		1	1	Typical
P08962	CD63 antigen OS=Homo sapiens OX=9606 GN=CD63 PE=1 SV=2	11	6	9	Typical	7	21	Typical	8	28	Typical	10	34	Typical	9	26	Typical	4	14	Typical
P05026	Sodium/potassium-transporting ATPase subunit beta-1 OS=Homo sapiens OX=9606 GN=ATP1B1 PE=1 SV=1	3	0	0		3	3	Typical	0	0		0	0		2	3	Typical	2	2	Typical
Q02224	Centromere-associated protein E OS=Homo sapiens OX=9606 GN=CENPE PE=1 SV=2	2	0	0		0	0		1	1	Typical	2	2	Typical	0	0		0	0
Q9UMZ2	Synergin gamma OS=Homo sapiens OX=9606 GN=SYNRG PE=1 SV=2	5	0	0		0	0		0	0		0	0		1	1	Typical	4	4	Typical
sp|P21062|SEMA_VACCC	Semaphorin-like protein A39 OS=Vaccinia virus (strain Copenhagen) OX=10249 GN=A39R PE=1 SV=1	2	0	0		0	0		0	0		0	0		1	1	Typical	2	4	Typical
P31943	Heterogeneous nuclear ribonucleoprotein H OS=Homo sapiens OX=9606 GN=HNRNPH1 PE=1 SV=4	10	2	1.22727	Typical	5	5.05682	Typical	9	11.6932	Typical	4	4.45455	Typical	4	3.23864	Typical	3	2.04545	Typical
P24534	Elongation factor 1-beta OS=Homo sapiens OX=9606 GN=EEF1B2 PE=1 SV=3	8	3	4	Typical	5	7.22388	Typical	8	15.2239	Typical	6	8.22388	Typical	6	7.22388	Typical	4	4	Typical
Q05443	SWISS-PROT:Q05443 (Bos taurus) Lumican precursor	9	4	4	Typical	7	11	Typical	3	3	Typical	2	2	Typical	6	7	Typical	3	3	Typical
P21589	5'-nucleotidase OS=Homo sapiens OX=9606 GN=NT5E PE=1 SV=1	43	21	58	Typical	28	135	Typical	32	134	Typical	22	60	Typical	30	185	Typical	35	160	Typical
O43597	Protein sprouty homolog 2 OS=Homo sapiens OX=9606 GN=SPRY2 PE=1 SV=1	3	0	0		0	0		1	1	Typical	0	0		3	3	Typical	2	2	Typical
Q9BXX0	EMILIN-2 OS=Homo sapiens OX=9606 GN=EMILIN2 PE=1 SV=3	12	7	8	Typical	10	14	Typical	1	2	Typical	7	7	Typical	6	6	Typical	0	0
Q01844	RNA-binding protein EWS OS=Homo sapiens OX=9606 GN=EWSR1 PE=1 SV=1	3	0	0		1	1	Typical	2	2	Typical	2	2	Typical	0	0		0	0
Q07666	KH domain-containing, RNA-binding, signal transduction-associated protein 1 OS=Homo sapiens OX=9606 GN=KHDRBS1 PE=1 SV=1	3	0	0		1	1	Typical	2	2	Typical	2	2	Typical	0	0		0	0
O14929	Histone acetyltransferase type B catalytic subunit OS=Homo sapiens OX=9606 GN=HAT1 PE=1 SV=1	2	0	0		1	1	Typical	2	2	Typical	2	2	Typical	0	0		0	0
Q2KIH2	TREMBL:Q2KIH2;Q68RU0 (Bos taurus) Ovarian and testicular apolipoprotein N	3	0	0		0	0		2	2	Typical	2	3	Typical	2	2	Typical	0	0
O14662	Syntaxin-16 OS=Homo sapiens OX=9606 GN=STX16 PE=1 SV=3	5	0	0		0	0		5	6	Typical	0	0		4	4	Typical	3	4	Typical
O15403	Monocarboxylate transporter 7 OS=Homo sapiens OX=9606 GN=SLC16A6 PE=1 SV=2	8	2	3	Typical	7	10	Typical	5	5	Typical	4	5	Typical	8	15	Typical	7	13	Typical
Q9Y696	Chloride intracellular channel protein 4 OS=Homo sapiens OX=9606 GN=CLIC4 PE=1 SV=4	21	13	25	Typical	13	30	Typical	13	23	Typical	9	16	Typical	17	41	Typical	13	28	Typical
P46782	40S ribosomal protein S5 OS=Homo sapiens OX=9606 GN=RPS5 PE=1 SV=4	5	1	1	Typical	0	0		5	7	Typical	2	2	Typical	1	1	Typical	1	1	Typical
P02768	Albumin OS=Homo sapiens OX=9606 GN=ALB PE=1 SV=2	18	13	7.46927	Typical	7	3.26592	Typical	6	1.29721	Typical	2	0.109497	Subset	6	1.28156	Typical	6	2.21899	Typical
Q13683	Integrin alpha-7 OS=Homo sapiens OX=9606 GN=ITGA7 PE=1 SV=3	31	9	16	Typical	18	39	Typical	20	40	Typical	18	35	Typical	22	69	Typical	19	44	Typical
P07237	Protein disulfide-isomerase OS=Homo sapiens OX=9606 GN=P4HB PE=1 SV=3	18	5	7	Typical	12	16	Typical	9	9	Typical	1	1	Typical	14	16	Typical	9	9	Typical
P21860	Receptor tyrosine-protein kinase erbB-3 OS=Homo sapiens OX=9606 GN=ERBB3 PE=1 SV=1	4	0	0		1	1	Typical	0	0		0	0		4	5	Typical	1	1	Typical
Q07812	Apoptosis regulator BAX OS=Homo sapiens OX=9606 GN=BAX PE=1 SV=1	6	2	2	Typical	2	3	Typical	1	2	Typical	0	0		6	8	Typical	4	4	Typical
P08034	Gap junction beta-1 protein OS=Homo sapiens OX=9606 GN=GJB1 PE=1 SV=1	2	1	2	Typical	2	2	Typical	0	0		0	0		2	2	Typical	1	1	Typical
P06753	Tropomyosin alpha-3 chain OS=Homo sapiens OX=9606 GN=TPM3 PE=1 SV=2	13	9	10.1363	Typical	11	21.171	Typical	9	9.76419	Typical	9	7.50837	Typical	11	17.7989	Typical	9	10.6769	Typical
Q15233	Non-POU domain-containing octamer-binding protein OS=Homo sapiens OX=9606 GN=NONO PE=1 SV=4	10	0	0		1	2	Typical	4	4	Typical	8	11	Typical	1	1	Typical	0	0
Q6ZS17	Rho family-interacting cell polarization regulator 1 OS=Homo sapiens OX=9606 GN=RIPOR1 PE=1 SV=1	2	0	0		2	2	Typical	0	0		0	0		2	2	Typical	2	3	Typical
Q9H7P6	Multivesicular body subunit 12B OS=Homo sapiens OX=9606 GN=MVB12B PE=1 SV=2	2	0	0		1	1	Typical	0	0		0	0		2	6	Typical	1	1	Typical
Q95121	SWISS-PROT:Q95121 (Bos taurus) Pigment epithelium-derived factor precursor	19	12	20.7959	Typical	12	32.8163	Typical	15	19.9184	Typical	9	12.9184	Typical	17	35.7755	Typical	11	14.9184	Typical
P61421	V-type proton ATPase subunit d 1 OS=Homo sapiens OX=9606 GN=ATP6V0D1 PE=1 SV=1	5	0	0		1	1	Typical	2	2	Typical	0	0		5	6	Typical	3	3	Typical
Q9UNM6	26S proteasome non-ATPase regulatory subunit 13 OS=Homo sapiens OX=9606 GN=PSMD13 PE=1 SV=2	10	2	3	Typical	7	7	Typical	6	10	Typical	3	3	Typical	3	3	Typical	1	1	Typical
Q96AZ6	Interferon-stimulated gene 20 kDa protein OS=Homo sapiens OX=9606 GN=ISG20 PE=1 SV=2	7	0	0		1	1	Typical	5	5	Typical	3	3	Typical	2	2	Typical	1	1	Typical
P20290	Transcription factor BTF3 OS=Homo sapiens OX=9606 GN=BTF3 PE=1 SV=1	3	0	0		0	0		2	4	Typical	1	1	Typical	1	1	Typical	2	2	Typical
Q9BXS5	AP-1 complex subunit mu-1 OS=Homo sapiens OX=9606 GN=AP1M1 PE=1 SV=3	9	1	1	Typical	2	2	Typical	4	6	Typical	1	1	Typical	4	7	Typical	7	10	Typical
P05023	Sodium/potassium-transporting ATPase subunit alpha-1 OS=Homo sapiens OX=9606 GN=ATP1A1 PE=1 SV=1	91	47	115.982	Typical	56	168.974	Typical	56	132.974	Typical	52	132.98	Typical	64	227.951	Typical	65	203.965	Typical
P41440	Reduced folate transporter OS=Homo sapiens OX=9606 GN=SLC19A1 PE=1 SV=3	2	1	1	Typical	1	1	Typical	1	1	Typical	2	3	Typical	0	0		0	0
Q9UBE0	SUMO-activating enzyme subunit 1 OS=Homo sapiens OX=9606 GN=SAE1 PE=1 SV=1	2	0	0		2	2	Typical	2	3	Typical	1	1	Typical	0	0		0	0
C9JA33	PALM2 and AKAP2 fusion OS=Homo sapiens OX=9606 GN=PALM2AKAP2 PE=1 SV=1	8	4	5	Typical	4	5	Typical	3	3	Typical	0	0		7	7	Typical	4	5	Typical
P46783	40S ribosomal protein S10 OS=Homo sapiens OX=9606 GN=RPS10 PE=1 SV=1	4	1	1	Typical	3	3	Typical	3	5	Typical	2	2	Typical	1	1	Typical	0	0
Q9NRW7	Vacuolar protein sorting-associated protein 45 OS=Homo sapiens OX=9606 GN=VPS45 PE=1 SV=1	8	0	0		0	0		5	6	Typical	0	0		4	4	Typical	2	3	Typical
P29401	Transketolase OS=Homo sapiens OX=9606 GN=TKT PE=1 SV=3	22	10	12	Typical	11	21	Typical	14	30	Typical	12	14	Typical	13	16	Typical	9	12	Typical
O60784	Target of Myb protein 1 OS=Homo sapiens OX=9606 GN=TOM1 PE=1 SV=2	9	2	3	Typical	6	7	Typical	2	2	Typical	1	1	Typical	6	7	Typical	4	5	Typical
Q9TRI1	TREMBL:Q9TRI1 (Bos taurus) similar to inter-alpha-trypsin inhibitor heavy chain2	22	17	25	Typical	16	24	Typical	14	21	Typical	13	14	Typical	15	24	Typical	11	13	Typical
P43007	Neutral amino acid transporter A OS=Homo sapiens OX=9606 GN=SLC1A4 PE=1 SV=1	34	15	34	Typical	20	72	Typical	17	40	Typical	16	49	Typical	27	90	Typical	23	72	Typical
P23470	Receptor-type tyrosine-protein phosphatase gamma OS=Homo sapiens OX=9606 GN=PTPRG PE=1 SV=4	25	7	8	Typical	15	21	Typical	12	16	Typical	9	13	Typical	19	39	Typical	15	21	Typical
Q3TTY5	SWISS-PROT:Q3TTY5 Tax_Id=10090 Gene_Symbol=Krt2 Keratin, type II cytoskeletal 2 epidermal	15	10	2.13488	Typical	12	1.16844	Typical	11	0.122482	Typical	4	0.024402	Typical	8	0.103295	Typical	9	0.10407	Typical
Q96QD8	Sodium-coupled neutral amino acid transporter 2 OS=Homo sapiens OX=9606 GN=SLC38A2 PE=1 SV=2	9	1	1	Typical	5	8	Typical	2	2	Typical	1	2	Typical	6	12	Typical	4	6	Typical
Q16832	Discoidin domain-containing receptor 2 OS=Homo sapiens OX=9606 GN=DDR2 PE=1 SV=2	5	0	0		2	2	Typical	0	0		0	0		5	5	Typical	1	1	Typical
Q99961	Endophilin-A2 OS=Homo sapiens OX=9606 GN=SH3GL1 PE=1 SV=1	14	5	5	Typical	5	7	Typical	9	13	Typical	13	29	Typical	6	8	Typical	2	2	Typical
Q9NUP9	Protein lin-7 homolog C OS=Homo sapiens OX=9606 GN=LIN7C PE=1 SV=1	10	3	8	Typical	5	9	Typical	3	7	Typical	3	5	Typical	7	15	Typical	8	16	Typical
Q9BZ29	Dedicator of cytokinesis protein 9 OS=Homo sapiens OX=9606 GN=DOCK9 PE=1 SV=2	16	4	4.19108	Typical	6	4.38217	Typical	3	4	Typical	0	0		7	7	Typical	9	11	Typical
Q04656	Copper-transporting ATPase 1 OS=Homo sapiens OX=9606 GN=ATP7A PE=1 SV=4	5	0	0		2	2	Typical	0	0		0	0		5	4.58333	Typical	1	1	Typical
O60262	Guanine nucleotide-binding protein G(I)/G(S)/G(O) subunit gamma-7 OS=Homo sapiens OX=9606 GN=GNG7 PE=1 SV=1	7	3	4	Typical	2	4	Typical	3	6	Typical	3	4	Typical	6	12	Typical	6	12	Typical
P11021	Endoplasmic reticulum chaperone BiP OS=Homo sapiens OX=9606 GN=HSPA5 PE=1 SV=2	34	16	14.6764	Typical	24	40.9902	Typical	22	23.9304	Typical	10	8.11717	Typical	21	29.0109	Typical	22	26.5861	Typical
P25786	Proteasome subunit alpha type-1 OS=Homo sapiens OX=9606 GN=PSMA1 PE=1 SV=1	8	4	6	Typical	6	9	Typical	5	8	Typical	3	4	Typical	4	5	Typical	2	2	Typical
P07477	Trypsin-1 OS=Homo sapiens OX=9606 GN=PRSS1 PE=1 SV=1	8	3	15	Typical	2	11	Typical	2	5	Typical	3	7	Typical	4	18	Typical	7	25	Typical
P62316	Small nuclear ribonucleoprotein Sm D2 OS=Homo sapiens OX=9606 GN=SNRPD2 PE=1 SV=1	4	2	2	Typical	3	4	Typical	2	2	Typical	0	0		1	1	Typical	0	0
Q9UPN3	Microtubule-actin cross-linking factor 1, isoforms 1/2/3/5 OS=Homo sapiens OX=9606 GN=MACF1 PE=1 SV=4	56	26	30.9714	Typical	31	32.1565	Typical	25	28.9714	Typical	4	4	Typical	37	47.9714	Typical	25	30	Typical
P04921	Glycophorin-C OS=Homo sapiens OX=9606 GN=GYPC PE=1 SV=1	4	1	1	Typical	3	6	Typical	2	6	Typical	1	3	Typical	3	11	Typical	3	11	Typical
Q8NC54	Keratinocyte-associated transmembrane protein 2 OS=Homo sapiens OX=9606 GN=KCT2 PE=1 SV=2	1	0	0		0	0		1	2	Typical	1	2	Typical	1	1	Typical	0	0
P25685	DnaJ homolog subfamily B member 1 OS=Homo sapiens OX=9606 GN=DNAJB1 PE=1 SV=4	11	3	2.96552	Typical	5	4.96552	Typical	7	7.96552	Typical	9	9.96552	Typical	4	3.96552	Typical	4	3.96552	Typical
P51858	Hepatoma-derived growth factor OS=Homo sapiens OX=9606 GN=HDGF PE=1 SV=1	5	0	0		2	2	Typical	4	5	Typical	2	2	Typical	1	1	Typical	0	0
P08138	Tumor necrosis factor receptor superfamily member 16 OS=Homo sapiens OX=9606 GN=NGFR PE=1 SV=1	3	0	0		0	0		0	0		0	0		2	2	Typical	1	1	Typical
sp|P0CK20|A25_VACCC	Protein A2.5 OS=Vaccinia virus (strain Copenhagen) OX=10249 GN=A2.5L PE=2 SV=1	2	0	0		0	0		0	0		0	0		2	2	Typical	1	1	Typical
Q96DX4	RING finger and SPRY domain-containing protein 1 OS=Homo sapiens OX=9606 GN=RSPRY1 PE=1 SV=1	3	0	0		0	0		0	0		0	0		2	2	Typical	1	1	Typical
P40763	Signal transducer and activator of transcription 3 OS=Homo sapiens OX=9606 GN=STAT3 PE=1 SV=2	3	0	0		0	0		0	0		0	0		2	2	Typical	1	1	Typical
Q8ND76	Cyclin-Y OS=Homo sapiens OX=9606 GN=CCNY PE=1 SV=2	2	0	0		0	0		0	0		0	0		2	2	Typical	1	1	Typical
Q86UD5	Sodium/hydrogen exchanger 9B2 OS=Homo sapiens OX=9606 GN=SLC9B2 PE=1 SV=2	2	0	0		0	0		0	0		0	0		2	2	Typical	1	1	Typical
Q9HCH5	Synaptotagmin-like protein 2 OS=Homo sapiens OX=9606 GN=SYTL2 PE=1 SV=3	2	0	0		0	0		0	0		0	0		2	2	Typical	1	1	Typical
Q9H2Y9	Solute carrier organic anion transporter family member 5A1 OS=Homo sapiens OX=9606 GN=SLCO5A1 PE=2 SV=2	2	0	0		0	0		0	0		0	0		2	2	Typical	1	1	Typical
sp|P68459|G3_VACCC	Protein G3 OS=Vaccinia virus (strain Copenhagen) OX=10249 GN=G3L PE=3 SV=1	2	0	0		0	0		0	0		0	0		2	2	Typical	1	1	Typical
sp|P21050|E10_VACCC	Probable FAD-linked sulfhydryl oxidase E10 OS=Vaccinia virus (strain Copenhagen) OX=10249 GN=E10R PE=2 SV=1	1	0	0		0	0		0	0		0	0		1	2	Typical	1	1	Typical
Q99622	Protein C10 OS=Homo sapiens OX=9606 GN=C12orf57 PE=1 SV=1	1	0	0		0	0		0	0		0	0		1	2	Typical	1	1	Typical
P62166	Neuronal calcium sensor 1 OS=Homo sapiens OX=9606 GN=NCS1 PE=1 SV=2	8	5	7	Typical	7	11	Typical	6	6	Typical	2	2	Typical	7	12	Typical	7	7	Typical
P04156	Major prion protein OS=Homo sapiens OX=9606 GN=PRNP PE=1 SV=1	4	0	0		1	1	Typical	4	5	Typical	3	3	Typical	3	5	Typical	3	3	Typical
sp|P68595|A30_VACCC	Protein A30 OS=Vaccinia virus (strain Copenhagen) OX=10249 GN=A30L PE=3 SV=1	2	0	0		0	0		0	0		0	0		1	1	Typical	2	2	Typical
sp|P68608|RP22_VACCC	DNA-directed RNA polymerase 22 kDa subunit OS=Vaccinia virus (strain Copenhagen) OX=10249 GN=RPO22 PE=3 SV=1	2	0	0		0	0		0	0		0	0		1	1	Typical	2	2	Typical
sp|P21008|D2_VACCC	Core protein D2 OS=Vaccinia virus (strain Copenhagen) OX=10249 GN=D2L PE=2 SV=1	2	0	0		0	0		0	0		0	0		1	1	Typical	2	2	Typical
sp|P68449|E11_VACCC	Protein E11 OS=Vaccinia virus (strain Copenhagen) OX=10249 GN=E11L PE=2 SV=1	2	0	0		0	0		0	0		0	0		1	1	Typical	2	2	Typical
Q5TF39	Sodium-dependent glucose transporter 1 OS=Homo sapiens OX=9606 GN=MFSD4B PE=1 SV=1	2	0	0		0	0		0	0		0	0		1	1	Typical	2	2	Typical
O15374	Monocarboxylate transporter 5 OS=Homo sapiens OX=9606 GN=SLC16A4 PE=1 SV=1	3	0	0		0	0		0	0		0	0		1	1	Typical	2	2	Typical
Q02818	Nucleobindin-1 OS=Homo sapiens OX=9606 GN=NUCB1 PE=1 SV=4	2	0	0		0	0		0	0		0	0		1	1	Typical	2	2	Typical
Q9BS91	Probable UDP-sugar transporter protein SLC35A5 OS=Homo sapiens OX=9606 GN=SLC35A5 PE=1 SV=2	2	0	0		0	0		0	0		0	0		1	1	Typical	2	2	Typical
A6NCS6	Uncharacterized protein C2orf72 OS=Homo sapiens OX=9606 GN=C2orf72 PE=1 SV=2	1	0	0		0	0		0	0		0	0		1	1	Typical	1	2	Typical
sp|O57198|VLTF1_VACCA	Late transcription factor 1 OS=Vaccinia virus (strain Ankara) OX=126794 GN=VLTF1 PE=2 SV=1	1	0	0		0	0		0	0		0	0		1	1	Typical	1	2	Typical
Q9Y274	Type 2 lactosamine alpha-2,3-sialyltransferase OS=Homo sapiens OX=9606 GN=ST3GAL6 PE=1 SV=1	2	0	0		0	0		1	1	Typical	2	4	Typical	1	1	Typical	1	1	Typical
P50148	Guanine nucleotide-binding protein G(q) subunit alpha OS=Homo sapiens OX=9606 GN=GNAQ PE=1 SV=4	12	4	4.1	Typical	7	11.6	Typical	6	6.8	Typical	6	6.88103	Typical	10	16.2	Typical	9	16.9	Typical
P26599	Polypyrimidine tract-binding protein 1 OS=Homo sapiens OX=9606 GN=PTBP1 PE=1 SV=1	13	0	0		5	6	Typical	10	13	Typical	5	5	Typical	3	3	Typical	3	3	Typical
P41361	SWISS-PROT:P41361 (Bos taurus) Antithrombin-III precursor	20	11	21	Typical	10	19	Typical	10	13	Typical	2	2	Typical	13	18	Typical	4	5	Typical
Q9Y4I1	Unconventional myosin-Va OS=Homo sapiens OX=9606 GN=MYO5A PE=1 SV=2	36	9	9.95536	Typical	17	17.9554	Typical	8	7.91071	Typical	15	17	Typical	27	30.9554	Typical	22	30.8661	Typical
Q9Y5A9	YTH domain-containing family protein 2 OS=Homo sapiens OX=9606 GN=YTHDF2 PE=1 SV=2	4	0	0		0	0		3	2.66667	Typical	2	1.66667	Typical	1	1	Sameset	1	0.666667	Sameset
Q9H2G2	STE20-like serine/threonine-protein kinase OS=Homo sapiens OX=9606 GN=SLK PE=1 SV=1	15	1	1	Typical	7	7	Typical	4	4.24786	Typical	0	0		12	10.4957	Typical	6	7.24786	Typical
Q9H2D6	TRIO and F-actin-binding protein OS=Homo sapiens OX=9606 GN=TRIOBP PE=1 SV=3	4	0	0		2	2	Typical	0	0		0	0		4	4	Typical	1	1	Typical
O95336	6-phosphogluconolactonase OS=Homo sapiens OX=9606 GN=PGLS PE=1 SV=2	4	0	0		2	2	Typical	0	0		0	0		4	4	Typical	1	1	Typical
P04264	Keratin, type II cytoskeletal 1 OS=Homo sapiens OX=9606 GN=KRT1 PE=1 SV=6	118	55	207.727	Typical	71	238.133	Typical	67	162.311	Typical	20	33.2786	Typical	36	93.598	Typical	78	205.017	Typical
P05556	Integrin beta-1 OS=Homo sapiens OX=9606 GN=ITGB1 PE=1 SV=2	39	13	23	Typical	22	83	Typical	20	77	Typical	20	56	Typical	31	113	Typical	30	100	Typical
Q8N350	Voltage-dependent calcium channel beta subunit-associated regulatory protein OS=Homo sapiens OX=9606 GN=CBARP PE=1 SV=3	5	0	0		2	3	Typical	0	0		0	0		4	4	Typical	1	1	Typical
Q8IWT0	Protein archease OS=Homo sapiens OX=9606 GN=ZBTB8OS PE=1 SV=2	2	0	0		1	3	Typical	0	0		0	0		2	4	Typical	1	1	Typical
Q8IYI6	Exocyst complex component 8 OS=Homo sapiens OX=9606 GN=EXOC8 PE=1 SV=2	3	0	0		0	0		1	2	Typical	0	0		3	3	Typical	2	2	Typical
Q6KB66	Keratin, type II cytoskeletal 80 OS=Homo sapiens OX=9606 GN=KRT80 PE=1 SV=2	2	1	3.42857	Subset	2	9.85714	Typical	1	2.85714	Subset	1	0.285714	Subset	1	1.71429	Subset	2	5.85714	Typical
Q14914	Prostaglandin reductase 1 OS=Homo sapiens OX=9606 GN=PTGR1 PE=1 SV=2	4	0	0		3	3	Typical	0	0		0	0		2	2	Typical	1	2	Typical
P54819	Adenylate kinase 2, mitochondrial OS=Homo sapiens OX=9606 GN=AK2 PE=1 SV=2	13	4	5	Typical	6	12	Typical	12	16	Typical	4	4	Typical	4	4	Typical	3	4	Typical
P17174	Aspartate aminotransferase, cytoplasmic OS=Homo sapiens OX=9606 GN=GOT1 PE=1 SV=3	13	5	6	Typical	13	18	Typical	8	9	Typical	3	3	Typical	11	15	Typical	7	10	Typical
P05161	Ubiquitin-like protein ISG15 OS=Homo sapiens OX=9606 GN=ISG15 PE=1 SV=5	3	0	0		1	1	Typical	2	2	Typical	3	6	Typical	1	1	Typical	0	0
Q04721	Neurogenic locus notch homolog protein 2 OS=Homo sapiens OX=9606 GN=NOTCH2 PE=1 SV=3	25	8	10.8818	Typical	13	16.8026	Typical	13	14.8422	Typical	10	11.8818	Typical	18	33.8416	Typical	15	19.8818	Typical
P00750	Tissue-type plasminogen activator OS=Homo sapiens OX=9606 GN=PLAT PE=1 SV=1	4	0	0		3	4	Typical	0	0		0	0		1	3	Typical	1	1	Typical
P37837	Transaldolase OS=Homo sapiens OX=9606 GN=TALDO1 PE=1 SV=2	12	9	13	Typical	10	17	Typical	9	14	Typical	7	8	Typical	9	14	Typical	6	7	Typical
P43121	Cell surface glycoprotein MUC18 OS=Homo sapiens OX=9606 GN=MCAM PE=1 SV=2	61	28	83	Typical	38	149	Typical	39	129	Typical	30	118	Typical	42	189	Typical	50	178	Typical
Q9NRX4	14 kDa phosphohistidine phosphatase OS=Homo sapiens OX=9606 GN=PHPT1 PE=1 SV=1	4	0	0		0	0		3	3	Typical	1	1	Typical	0	0		1	1	Typical
O95819	Mitogen-activated protein kinase kinase kinase kinase 4 OS=Homo sapiens OX=9606 GN=MAP4K4 PE=1 SV=2	30	8	8.19831	Typical	16	15.5743	Typical	10	7.79491	Typical	11	11.2138	Typical	22	24.0087	Typical	17	18.2686	Typical
P61981	14-3-3 protein gamma OS=Homo sapiens OX=9606 GN=YWHAG PE=1 SV=2	24	14	18.9986	Typical	15	20.6657	Typical	14	17.5065	Typical	12	11.4934	Typical	19	27.7414	Typical	19	28.6775	Typical
Q9Y2D5	A-kinase anchor protein 2 OS=Homo sapiens OX=9606 GN=AKAP2 PE=1 SV=3	7	2	2	Typical	6	7	Typical	2	2	Typical	0	0		4	5	Typical	2	2	Typical
P35241	Radixin OS=Homo sapiens OX=9606 GN=RDX PE=1 SV=1	44	24	27.2287	Typical	31	33.2607	Typical	24	22.3475	Typical	24	26.6467	Typical	33	47.5213	Typical	31	44.6859	Typical
Q03001	Dystonin OS=Homo sapiens OX=9606 GN=DST PE=1 SV=4	7	1	0.0285714	Subset	0	0		3	2.02857	Typical	2	2	Typical	1	0.0285714	Subset	1	1	Typical
P55084	Trifunctional enzyme subunit beta, mitochondrial OS=Homo sapiens OX=9606 GN=HADHB PE=1 SV=3	4	0	0		4	5	Typical	0	0		0	0		2	2	Typical	1	1	Typical
P01889	HLA class I histocompatibility antigen, B alpha chain OS=Homo sapiens OX=9606 GN=HLA-B PE=1 SV=3	9	2	0.22766	Subset	2	0.42766	Subset	6	2.47423	Typical	7	4.84782	Typical	4	1.77423	Typical	6	2.79687	Typical
P11233	Ras-related protein Ral-A OS=Homo sapiens OX=9606 GN=RALA PE=1 SV=1	18	6	5.69595	Typical	10	13.6959	Typical	9	9.92568	Typical	7	8.46622	Typical	11	19.6216	Typical	15	20.0068	Typical
O75051	Plexin-A2 OS=Homo sapiens OX=9606 GN=PLXNA2 PE=1 SV=4	14	1	0.103448	Subset	6	3.31034	Typical	3	1.31034	Subset	4	0.517241	Subset	11	7.62069	Typical	5	3.2069	Typical
Q68DA7	Formin-1 OS=Homo sapiens OX=9606 GN=FMN1 PE=1 SV=3	12	0	0		2	2	Typical	4	4	Typical	8	11	Typical	8	9	Typical	4	4	Typical
P19105	Myosin regulatory light chain 12A OS=Homo sapiens OX=9606 GN=MYL12A PE=1 SV=2	19	7	13	Sameset	11	21	Sameset	12	21	Sameset	6	9	Sameset	12	28	Sameset	15	32	Typical
P09211	Glutathione S-transferase P OS=Homo sapiens OX=9606 GN=GSTP1 PE=1 SV=2	27	15	28	Typical	19	57	Typical	17	41	Typical	12	24	Typical	18	45	Typical	21	49	Typical
Q7Z3E5	LisH domain-containing protein ARMC9 OS=Homo sapiens OX=9606 GN=ARMC9 PE=1 SV=3	6	0	0		1	1	Typical	1	1	Typical	0	0		5	5	Typical	2	2	Typical
Q9C0C2	182 kDa tankyrase-1-binding protein OS=Homo sapiens OX=9606 GN=TNKS1BP1 PE=1 SV=4	4	0	0		1	1	Typical	1	1	Typical	0	0		4	5	Typical	1	2	Typical
Q7KZF4	Staphylococcal nuclease domain-containing protein 1 OS=Homo sapiens OX=9606 GN=SND1 PE=1 SV=1	25	2	2	Typical	10	13	Typical	18	26	Typical	11	14	Typical	13	17	Typical	5	5	Typical
P20618	Proteasome subunit beta type-1 OS=Homo sapiens OX=9606 GN=PSMB1 PE=1 SV=2	5	2	4	Typical	3	8	Typical	5	5	Typical	3	4	Typical	2	2	Typical	3	3	Typical
Q8WTV0	Scavenger receptor class B member 1 OS=Homo sapiens OX=9606 GN=SCARB1 PE=1 SV=1	19	7	13	Typical	10	25	Typical	12	17	Typical	11	19	Typical	16	37	Typical	13	30	Typical
Q2TAP0	Golgin subfamily A member 7B OS=Homo sapiens OX=9606 GN=GOLGA7B PE=1 SV=2	8	5	6	Typical	5	6	Typical	4	5.11628	Typical	5	5.55814	Typical	6	16	Typical	7	11	Typical
P38117	Electron transfer flavoprotein subunit beta OS=Homo sapiens OX=9606 GN=ETFB PE=1 SV=3	4	2	2	Typical	4	5	Typical	2	2	Typical	0	0		1	2	Typical	0	0
O60658	High affinity cAMP-specific and IBMX-insensitive 3',5'-cyclic phosphodiesterase 8A OS=Homo sapiens OX=9606 GN=PDE8A PE=1 SV=2	13	4	4	Typical	9	10	Typical	5	6	Typical	1	1	Typical	9	10	Typical	7	10	Typical
P26006	Integrin alpha-3 OS=Homo sapiens OX=9606 GN=ITGA3 PE=1 SV=5	40	14	23	Typical	27	56	Typical	28	51	Typical	17	31	Typical	33	80	Typical	25	53	Typical
P49915	GMP synthase [glutamine-hydrolyzing] OS=Homo sapiens OX=9606 GN=GMPS PE=1 SV=1	9	1	1	Typical	2	2	Typical	6	7	Typical	2	3	Typical	3	3	Typical	0	0
O60884	DnaJ homolog subfamily A member 2 OS=Homo sapiens OX=9606 GN=DNAJA2 PE=1 SV=1	18	5	6	Typical	9	14	Typical	9	15	Typical	14	22	Typical	11	13	Typical	5	8	Typical
P52907	F-actin-capping protein subunit alpha-1 OS=Homo sapiens OX=9606 GN=CAPZA1 PE=1 SV=3	24	8	13.41	Typical	11	26.935	Typical	12	27.525	Typical	12	18.41	Typical	17	41.345	Typical	19	35.935	Typical
P48029	Sodium- and chloride-dependent creatine transporter 1 OS=Homo sapiens OX=9606 GN=SLC6A8 PE=1 SV=1	6	0	0		4	4	Typical	0	0		2	3	Typical	6	9.81481	Typical	4	6	Typical
O60674	Tyrosine-protein kinase JAK2 OS=Homo sapiens OX=9606 GN=JAK2 PE=1 SV=2	4	0	0		0	0		0	0		1	0.103448	Subset	2	1.10345	Typical	2	2	Typical
P41567	Eukaryotic translation initiation factor 1 OS=Homo sapiens OX=9606 GN=EIF1 PE=1 SV=1	5	2	3	Typical	3	5	Typical	5	10	Typical	4	9	Typical	3	5	Typical	3	5	Typical
Q2KJF1	TREMBL:Q2KJF1 (Bos taurus) Alpha-1-B glycoprotein	11	9	19	Typical	9	15	Typical	7	13	Typical	1	1	Typical	9	14	Typical	7	13	Typical
Q9H2U2	Inorganic pyrophosphatase 2, mitochondrial OS=Homo sapiens OX=9606 GN=PPA2 PE=1 SV=2	3	1	1	Typical	2	2	Typical	2	2	Typical	0	0		0	0		0	0
P07602	Prosaposin OS=Homo sapiens OX=9606 GN=PSAP PE=1 SV=2	8	3	4	Typical	3	4	Typical	2	3	Typical	1	1	Typical	4	8	Typical	5	7	Typical
P28074	Proteasome subunit beta type-5 OS=Homo sapiens OX=9606 GN=PSMB5 PE=1 SV=3	7	3	4	Typical	5	10	Typical	4	5	Typical	3	3	Typical	2	4	Typical	3	3	Typical
P09874	Poly [ADP-ribose] polymerase 1 OS=Homo sapiens OX=9606 GN=PARP1 PE=1 SV=4	19	3	4	Typical	7	8	Typical	9	12	Typical	12	14	Typical	8	10	Typical	6	6	Typical
Q96GP6	Scavenger receptor class F member 2 OS=Homo sapiens OX=9606 GN=SCARF2 PE=1 SV=5	3	0	0		1	1	Typical	0	0		0	0		2	2	Typical	2	2	Typical
P34741	Syndecan-2 OS=Homo sapiens OX=9606 GN=SDC2 PE=1 SV=2	2	0	0		1	1	Typical	0	0		0	0		2	2	Typical	1	2	Typical
Q8N9U0	Tandem C2 domains nuclear protein OS=Homo sapiens OX=9606 GN=TC2N PE=1 SV=2	1	0	0		1	1	Typical	0	0		0	0		1	2	Typical	1	2	Typical
Q9BUT1	3-hydroxybutyrate dehydrogenase type 2 OS=Homo sapiens OX=9606 GN=BDH2 PE=1 SV=2	2	1	1	Typical	0	0		0	0		0	0		1	2	Typical	2	2	Typical
P09543	2',3'-cyclic-nucleotide 3'-phosphodiesterase OS=Homo sapiens OX=9606 GN=CNP PE=1 SV=2	38	16	27	Typical	22	50	Typical	21	36	Typical	15	34	Typical	24	58	Typical	27	58	Typical
Q96FV2	Secernin-2 OS=Homo sapiens OX=9606 GN=SCRN2 PE=1 SV=3	2	0	0		1	1	Typical	0	0		0	0		2	3	Typical	1	1	Typical
Q9NZM3	Intersectin-2 OS=Homo sapiens OX=9606 GN=ITSN2 PE=1 SV=3	2	0	0		1	1	Typical	0	0		0	0		2	3	Typical	1	1	Typical
P34955	SWISS-PROT:P34955 (Bos taurus) Alpha-1-antiproteinase precursor	34	21	103	Typical	22	110	Typical	25	114	Typical	18	60	Typical	22	106	Typical	23	84	Typical
O75340	Programmed cell death protein 6 OS=Homo sapiens OX=9606 GN=PDCD6 PE=1 SV=1	12	3	7	Typical	8	23	Typical	5	13	Typical	6	10	Typical	10	31	Typical	4	18	Typical
Q6YHK3	CD109 antigen OS=Homo sapiens OX=9606 GN=CD109 PE=1 SV=2	58	25	38	Typical	33	57	Typical	41	78	Typical	26	42	Typical	41	90	Typical	40	80	Typical
P15121	Aldo-keto reductase family 1 member B1 OS=Homo sapiens OX=9606 GN=AKR1B1 PE=1 SV=3	10	6	10	Typical	7	12	Typical	6	8	Typical	4	4	Typical	7	12	Typical	4	5	Typical
Q9UK76	Jupiter microtubule associated homolog 1 OS=Homo sapiens OX=9606 GN=JPT1 PE=1 SV=3	3	0	0		3	4	Typical	0	0		0	0		1	1	Typical	2	3	Typical
Q32PI4	TREMBL:Q32PI4 (Bos taurus) Similar to complement factor I	1	1	1	Typical	1	1	Typical	0	0		0	0		0	0		0	0
Q15109	Advanced glycosylation end product-specific receptor OS=Homo sapiens OX=9606 GN=AGER PE=1 SV=1	1	1	1	Typical	1	1	Typical	0	0		0	0		0	0		0	0
Q86TJ2	Transcriptional adapter 2-beta OS=Homo sapiens OX=9606 GN=TADA2B PE=1 SV=2	1	1	1	Typical	1	1	Typical	0	0		0	0		0	0		0	0
Q99598	Translin-associated protein X OS=Homo sapiens OX=9606 GN=TSNAX PE=1 SV=1	3	0	0		0	0		3	3	Typical	1	1	Typical	1	1	Typical	1	1	Typical
P04258	SWISS-PROT:P04258 (Bos taurus) Similar to Collagen alpha 1(III) chain	3	1	0.5	Sameset	2	1.5	Typical	0	0		0	0		0	0		0	0
P49419	Alpha-aminoadipic semialdehyde dehydrogenase OS=Homo sapiens OX=9606 GN=ALDH7A1 PE=1 SV=5	8	0	0		2	2	Typical	1	1	Typical	1	1	Typical	4	5	Typical	4	4	Typical
Q6IFZ6	SWISS-PROT:Q6IFZ6 Tax_Id=10090 Gene_Symbol=Krt77 Keratin, type II cytoskeletal 1b	23	11	8.72869	Typical	14	5.79428	Typical	12	5.53022	Typical	3	0.0964979	Subset	7	1.33409	Typical	16	2.6496	Typical
P43307	Translocon-associated protein subunit alpha OS=Homo sapiens OX=9606 GN=SSR1 PE=1 SV=3	3	0	0		2	2	Typical	0	0		0	0		2	3	Typical	1	1	Typical
Q7Z4H3	5'-deoxynucleotidase HDDC2 OS=Homo sapiens OX=9606 GN=HDDC2 PE=1 SV=1	3	0	0		3	5	Typical	1	1	Typical	0	0		3	4	Typical	3	4	Typical
Q13393	Phospholipase D1 OS=Homo sapiens OX=9606 GN=PLD1 PE=1 SV=1	5	0	0		0	0		3	3	Typical	0	0		4	5	Typical	1	1	Typical
P51991	Heterogeneous nuclear ribonucleoprotein A3 OS=Homo sapiens OX=9606 GN=HNRNPA3 PE=1 SV=2	8	2	2	Typical	4	5	Typical	7	7.34545	Typical	3	2.34545	Typical	2	2	Typical	1	1	Typical
P26641	Elongation factor 1-gamma OS=Homo sapiens OX=9606 GN=EEF1G PE=1 SV=3	16	7	10	Typical	6	11	Typical	12	24	Typical	8	12	Typical	10	15	Typical	5	7	Typical
Q9C0D5	Protein TANC1 OS=Homo sapiens OX=9606 GN=TANC1 PE=1 SV=3	6	1	1	Typical	2	2	Typical	1	1	Typical	0	0		5	6	Typical	2	2	Typical
Q08431	Lactadherin OS=Homo sapiens OX=9606 GN=MFGE8 PE=1 SV=3	32	17	45	Typical	24	135	Typical	18	51	Typical	18	56	Typical	23	94	Typical	19	68	Typical
P06748	Nucleophosmin OS=Homo sapiens OX=9606 GN=NPM1 PE=1 SV=2	9	4	5	Typical	6	14	Typical	9	16	Typical	5	6	Typical	5	6	Typical	5	6	Typical
Q3SX09	TREMBL:Q3SX09 (Bos taurus) similar to HBG protein	13	11	42.873	Typical	12	46.1627	Typical	11	32.6786	Typical	11	33.3889	Typical	12	53.873	Typical	13	40.3571	Typical
Q14566	DNA replication licensing factor MCM6 OS=Homo sapiens OX=9606 GN=MCM6 PE=1 SV=1	10	0	0		3	3	Typical	9	12	Typical	2	2	Typical	1	1	Typical	0	0
O43707	Alpha-actinin-4 OS=Homo sapiens OX=9606 GN=ACTN4 PE=1 SV=2	78	38	60.2274	Typical	60	132.981	Typical	58	106.558	Typical	42	52.7531	Typical	58	117.888	Typical	49	88.1761	Typical
Q10567	AP-1 complex subunit beta-1 OS=Homo sapiens OX=9606 GN=AP1B1 PE=1 SV=2	25	4	1.89474	Subset	12	10.6842	Typical	10	7.36842	Typical	6	3.36842	Typical	16	13.2105	Typical	18	13.6842	Typical
P09471	Guanine nucleotide-binding protein G(o) subunit alpha OS=Homo sapiens OX=9606 GN=GNAO1 PE=1 SV=4	8	3	1.47481	Typical	5	3.69091	Typical	4	2.43852	Typical	2	0.566823	Subset	8	7.90912	Typical	5	4.56682	Typical
sp|P21068|A49_VACCC	Protein A49 OS=Vaccinia virus (strain Copenhagen) OX=10249 GN=A49R PE=3 SV=1	3	1	2	Typical	1	1	Typical	0	0		0	0		1	1	Typical	2	2	Typical
P35754	Glutaredoxin-1 OS=Homo sapiens OX=9606 GN=GLRX PE=1 SV=2	2	1	1	Typical	1	2	Typical	0	0		0	0		1	1	Typical	2	2	Typical
P09493	Tropomyosin alpha-1 chain OS=Homo sapiens OX=9606 GN=TPM1 PE=1 SV=2	7	6	4.84085	Typical	6	10.5251	Typical	5	3.84085	Typical	6	2.91228	Typical	7	9.52506	Typical	5	6.54135	Typical
Q09028	Histone-binding protein RBBP4 OS=Homo sapiens OX=9606 GN=RBBP4 PE=1 SV=3	8	2	1.92308	Typical	4	3.92308	Typical	4	3.92308	Typical	5	5.76923	Typical	2	1.92308	Typical	1	1	Typical
Q16610	Extracellular matrix protein 1 OS=Homo sapiens OX=9606 GN=ECM1 PE=1 SV=2	2	1	1	Typical	2	2	Typical	0	0		0	0		0	0		1	1	Typical
Q6UWP8	Suprabasin OS=Homo sapiens OX=9606 GN=SBSN PE=1 SV=2	1	1	1	Typical	1	2	Typical	0	0		0	0		0	0		1	1	Typical
Q9UQB8	Brain-specific angiogenesis inhibitor 1-associated protein 2 OS=Homo sapiens OX=9606 GN=BAIAP2 PE=1 SV=1	14	1	1	Typical	7	10	Typical	5	5	Typical	0	0		12	15	Typical	7	8	Typical
Q9Y3L5	Ras-related protein Rap-2c OS=Homo sapiens OX=9606 GN=RAP2C PE=1 SV=1	13	6	5.5	Typical	10	11.7723	Typical	7	7.68895	Typical	6	4.08333	Typical	13	18.814	Typical	9	9.96124	Typical
Q53TN4	Plasma membrane ascorbate-dependent reductase CYBRD1 OS=Homo sapiens OX=9606 GN=CYBRD1 PE=1 SV=1	8	4	8	Typical	5	9	Typical	4	8	Typical	2	2	Typical	5	11	Typical	7	15	Typical
Q9HCY8	Protein S100-A14 OS=Homo sapiens OX=9606 GN=S100A14 PE=1 SV=1	1	1	2	Typical	1	1	Typical	0	0		0	0		0	0		1	1	Typical
Q96FQ6	Protein S100-A16 OS=Homo sapiens OX=9606 GN=S100A16 PE=1 SV=1	3	2	4	Typical	3	11	Typical	2	4	Typical	2	3	Typical	3	9	Typical	3	9	Typical
P98082	Disabled homolog 2 OS=Homo sapiens OX=9606 GN=DAB2 PE=1 SV=3	3	0	0		2	2	Typical	0	0		0	0		1	1	Typical	3	3	Typical
Q9P2C4	Transmembrane protein 181 OS=Homo sapiens OX=9606 GN=TMEM181 PE=1 SV=2	3	0	0		0	0		1	1	Typical	0	0		2	2	Typical	2	2	Typical
Q9HAS0	Protein Njmu-R1 OS=Homo sapiens OX=9606 GN=C17orf75 PE=1 SV=2	1	0	0		0	0		1	1	Typical	0	0		1	2	Typical	1	2	Typical
Q02790	Peptidyl-prolyl cis-trans isomerase FKBP4 OS=Homo sapiens OX=9606 GN=FKBP4 PE=1 SV=3	17	4	5	Typical	8	11	Typical	12	19	Typical	6	6	Typical	6	8	Typical	4	4	Typical
Q14258	E3 ubiquitin/ISG15 ligase TRIM25 OS=Homo sapiens OX=9606 GN=TRIM25 PE=1 SV=2	13	5	5	Typical	3	3	Typical	8	10	Typical	6	6	Typical	4	5	Typical	2	2	Typical
Q02750	Dual specificity mitogen-activated protein kinase kinase 1 OS=Homo sapiens OX=9606 GN=MAP2K1 PE=1 SV=2	3	0	0		0	0		1	1	Typical	0	0		3	3	Typical	1	1	Typical
P50897	Palmitoyl-protein thioesterase 1 OS=Homo sapiens OX=9606 GN=PPT1 PE=1 SV=1	1	0	0		0	0		1	1	Typical	0	0		1	3	Typical	1	1	Typical
P39687	Acidic leucine-rich nuclear phosphoprotein 32 family member A OS=Homo sapiens OX=9606 GN=ANP32A PE=1 SV=1	9	2	3	Typical	6	9.90323	Typical	7	9.80645	Typical	3	2.90323	Typical	3	3	Typical	3	3	Typical
P05543	Thyroxine-binding globulin OS=Homo sapiens OX=9606 GN=SERPINA7 PE=1 SV=2	3	3	1.32	Typical	3	1.16	Typical	0	0		0	0		2	0.24	Subset	1	0.08	Subset
P55011	Solute carrier family 12 member 2 OS=Homo sapiens OX=9606 GN=SLC12A2 PE=1 SV=1	14	3	4	Typical	7	8	Typical	3	3	Typical	4	5	Typical	12	12	Typical	8	10	Typical
P36894	Bone morphogenetic protein receptor type-1A OS=Homo sapiens OX=9606 GN=BMPR1A PE=1 SV=2	2	0	0		0	0		0	0		1	1	Typical	2	3	Typical	1	1	Typical
Q07021	Complement component 1 Q subcomponent-binding protein, mitochondrial OS=Homo sapiens OX=9606 GN=C1QBP PE=1 SV=1	5	2	3	Typical	5	9	Typical	4	4	Typical	1	1	Typical	4	4	Typical	3	3	Typical
Q9UHD8	Septin-9 OS=Homo sapiens OX=9606 GN=SEPTIN9 PE=1 SV=2	21	9	10	Typical	12	21	Typical	14	19	Typical	7	10	Typical	10	15	Typical	5	8	Typical
P25205	DNA replication licensing factor MCM3 OS=Homo sapiens OX=9606 GN=MCM3 PE=1 SV=3	5	0	0		1	1	Typical	5	5	Typical	2	2	Typical	1	1	Typical	1	2	Typical
P30040	Endoplasmic reticulum resident protein 29 OS=Homo sapiens OX=9606 GN=ERP29 PE=1 SV=4	6	1	2	Typical	4	4	Typical	1	1	Typical	0	0		2	2	Typical	3	3	Typical
Q13510	Acid ceramidase OS=Homo sapiens OX=9606 GN=ASAH1 PE=1 SV=5	2	1	1	Typical	0	0		0	0		0	0		1	1	Typical	2	3	Typical
Q14103	Heterogeneous nuclear ribonucleoprotein D0 OS=Homo sapiens OX=9606 GN=HNRNPD PE=1 SV=1	8	1	2	Typical	4	7	Typical	5	7	Typical	3	5	Typical	2	1.83333	Typical	2	3	Typical
P54852	Epithelial membrane protein 3 OS=Homo sapiens OX=9606 GN=EMP3 PE=1 SV=1	3	0	0		0	0		1	1	Typical	2	3	Typical	2	2	Typical	0	0
Q9BR76	Coronin-1B OS=Homo sapiens OX=9606 GN=CORO1B PE=1 SV=1	4	3	4.95455	Typical	2	3	Typical	2	2	Typical	1	1	Typical	4	7.95455	Typical	2	4	Typical
Q99805	Transmembrane 9 superfamily member 2 OS=Homo sapiens OX=9606 GN=TM9SF2 PE=1 SV=1	3	0	0		0	0		1	1	Typical	0	0		1	1	Typical	3	3	Typical
P06396	Gelsolin OS=Homo sapiens OX=9606 GN=GSN PE=1 SV=1	37	14	24.8322	Typical	20	48.9396	Typical	25	41.8121	Typical	17	24.9597	Typical	25	57.1745	Typical	23	50.9396	Typical
O15145	Actin-related protein 2/3 complex subunit 3 OS=Homo sapiens OX=9606 GN=ARPC3 PE=1 SV=3	7	3	5	Typical	6	11	Typical	4	7	Typical	0	0		5	8	Typical	4	6	Typical
Q15599	Na(+)/H(+) exchange regulatory cofactor NHE-RF2 OS=Homo sapiens OX=9606 GN=SLC9A3R2 PE=1 SV=2	8	4	4	Typical	3	5	Typical	3	3	Typical	0	0		8	13	Typical	3	3	Typical
REFSEQ:XP_001252647	(Bos taurus) similar to endopin 2B	15	14	35.4749	Typical	12	24.5005	Typical	11	22.5765	Typical	4	4.35612	Typical	10	27.1242	Typical	9	19.5061	Typical
Q9NVM1	Protein eva-1 homolog B OS=Homo sapiens OX=9606 GN=EVA1B PE=1 SV=1	5	1	1	Typical	4	8	Typical	1	1	Typical	2	4	Typical	4	12	Typical	4	7	Typical
O95248	Myotubularin-related protein 5 OS=Homo sapiens OX=9606 GN=SBF1 PE=1 SV=4	8	1	1	Typical	0	0		2	2	Typical	0	0		3	3	Typical	7	8	Typical
Q92945	Far upstream element-binding protein 2 OS=Homo sapiens OX=9606 GN=KHSRP PE=1 SV=4	9	0	0		3	3.67742	Typical	6	6.67742	Typical	4	6	Typical	5	5.67742	Typical	1	1	Typical
Q86TV6	Tetratricopeptide repeat protein 7B OS=Homo sapiens OX=9606 GN=TTC7B PE=1 SV=3	5	1	1	Typical	3	4	Typical	2	2	Typical	0	0		4	6	Typical	4	4	Typical
Q9H1E3	Nuclear ubiquitous casein and cyclin-dependent kinase substrate 1 OS=Homo sapiens OX=9606 GN=NUCKS1 PE=1 SV=1	2	0	0		1	1	Typical	2	2	Typical	1	1	Typical	0	0		0	0
Q9BZZ5	Apoptosis inhibitor 5 OS=Homo sapiens OX=9606 GN=API5 PE=1 SV=3	2	0	0		1	1	Typical	2	2	Typical	1	1	Typical	0	0		0	0
P07093	Glia-derived nexin OS=Homo sapiens OX=9606 GN=SERPINE2 PE=1 SV=1	13	3	5	Typical	11	20	Typical	6	7	Typical	5	6	Typical	8	13	Typical	7	8	Typical
P07996	Thrombospondin-1 OS=Homo sapiens OX=9606 GN=THBS1 PE=1 SV=2	11	5	6.3	Subset	10	10	Typical	1	0.7	Typical	6	5.2	Typical	7	7.9	Typical	2	2.1	Typical
Q99417	c-Myc-binding protein OS=Homo sapiens OX=9606 GN=MYCBP PE=1 SV=3	4	0	0		0	0		2	3	Typical	0	0		3	3	Typical	1	1	Typical
Q9C005	Protein dpy-30 homolog OS=Homo sapiens OX=9606 GN=DPY30 PE=1 SV=1	1	1	1	Typical	1	2	Typical	0	0		0	0		1	1	Typical	1	1	Typical
Q92765	Secreted frizzled-related protein 3 OS=Homo sapiens OX=9606 GN=FRZB PE=1 SV=2	3	1	1	Typical	3	5	Typical	0	0		1	1	Typical	1	2	Typical	1	1	Typical
Q00688	Peptidyl-prolyl cis-trans isomerase FKBP3 OS=Homo sapiens OX=9606 GN=FKBP3 PE=1 SV=1	4	3	3	Typical	3	3	Typical	4	5	Typical	2	2	Typical	1	1	Typical	1	1	Typical
Q9UQ13	Leucine-rich repeat protein SHOC-2 OS=Homo sapiens OX=9606 GN=SHOC2 PE=1 SV=2	9	2	2	Typical	3	4	Typical	3	3	Typical	1	1	Typical	7	7	Typical	4	7	Typical
O95721	Synaptosomal-associated protein 29 OS=Homo sapiens OX=9606 GN=SNAP29 PE=1 SV=1	7	3	3	Typical	2	2	Typical	2	2	Typical	1	1	Typical	6	6	Typical	4	6	Typical
P60033	CD81 antigen OS=Homo sapiens OX=9606 GN=CD81 PE=1 SV=1	26	7	33	Typical	12	60	Typical	10	37	Typical	15	51	Typical	15	81	Typical	18	83	Typical
P14923	Junction plakoglobin OS=Homo sapiens OX=9606 GN=JUP PE=1 SV=3	22	10	8.6087	Typical	12	11.8116	Typical	12	11.4203	Typical	5	2.01449	Typical	18	17.029	Typical	13	13.029	Typical
P55327	Tumor protein D52 OS=Homo sapiens OX=9606 GN=TPD52 PE=1 SV=2	5	5	9	Typical	5	9	Typical	4	6	Typical	3	3	Typical	4	7	Typical	4	8	Typical
P46940	Ras GTPase-activating-like protein IQGAP1 OS=Homo sapiens OX=9606 GN=IQGAP1 PE=1 SV=1	80	39	52	Typical	57	105	Typical	61	92	Typical	40	49	Typical	59	109	Typical	49	85	Typical
P27797	Calreticulin OS=Homo sapiens OX=9606 GN=CALR PE=1 SV=1	14	6	6	Typical	10	18	Typical	9	12	Typical	0	0		11	17	Typical	7	12	Typical
Q9NZH0	G-protein coupled receptor family C group 5 member B OS=Homo sapiens OX=9606 GN=GPRC5B PE=2 SV=2	11	3	6	Typical	5	9	Typical	4	8	Typical	4	8	Typical	8	17	Typical	7	16	Typical
P11169	Solute carrier family 2, facilitated glucose transporter member 3 OS=Homo sapiens OX=9606 GN=SLC2A3 PE=1 SV=1	12	6	8	Typical	10	20	Typical	9	14	Typical	6	8	Typical	12	26	Typical	8	18	Typical
P02769	SWISS-PROT:P02769 (Bos taurus) Bovine serum albumin precursor	62	41	222.531	Typical	41	183.734	Typical	47	181.703	Typical	28	79.8905	Typical	39	177.718	Typical	37	138.781	Typical
P61764	Syntaxin-binding protein 1 OS=Homo sapiens OX=9606 GN=STXBP1 PE=1 SV=1	21	11	14	Typical	11	19	Typical	10	12	Typical	10	11	Typical	17	25	Typical	11	18	Typical
Q15293	Reticulocalbin-1 OS=Homo sapiens OX=9606 GN=RCN1 PE=1 SV=1	6	1	1	Typical	4	7	Typical	1	1	Typical	1	1	Typical	2	2	Typical	2	2	Typical
P20340	Ras-related protein Rab-6A OS=Homo sapiens OX=9606 GN=RAB6A PE=1 SV=3	19	6	9.22857	Typical	8	13.8237	Typical	10	14.2286	Typical	9	13.0571	Typical	13	23.8017	Typical	11	24.5429	Typical
Q99497	Parkinson disease protein 7 OS=Homo sapiens OX=9606 GN=PARK7 PE=1 SV=2	15	8	14	Typical	8	16	Typical	7	10	Typical	7	9	Typical	9	19	Typical	8	15	Typical
Q13425	Beta-2-syntrophin OS=Homo sapiens OX=9606 GN=SNTB2 PE=1 SV=1	9	4	5	Typical	1	2	Typical	2	2	Typical	0	0		4	5	Typical	4	4	Typical
ENSEMBL:ENSBTAP00000032840	(Bos taurus) similar to apolipoprotein B, partial	49	5	6	Typical	15	18.8213	Typical	22	32.6426	Typical	49	129.391	Typical	9	11.8213	Typical	5	5	Typical
P30101	Protein disulfide-isomerase A3 OS=Homo sapiens OX=9606 GN=PDIA3 PE=1 SV=4	16	7	10	Typical	11	14	Typical	9	12	Typical	2	2	Typical	10	12	Typical	8	8	Typical
Q96TA1	Protein Niban 2 OS=Homo sapiens OX=9606 GN=NIBAN2 PE=1 SV=3	25	8	9	Typical	13	21	Typical	14	17	Typical	6	6	Typical	16	25	Typical	13	20	Typical
P42765	3-ketoacyl-CoA thiolase, mitochondrial OS=Homo sapiens OX=9606 GN=ACAA2 PE=1 SV=2	2	0	0		0	0		1	1	Typical	1	1	Typical	0	0		0	0
Q5TFE4	5'-nucleotidase domain-containing protein 1 OS=Homo sapiens OX=9606 GN=NT5DC1 PE=1 SV=1	2	0	0		0	0		1	1	Typical	1	1	Typical	0	0		0	0
O95777	U6 snRNA-associated Sm-like protein LSm8 OS=Homo sapiens OX=9606 GN=LSM8 PE=1 SV=3	2	0	0		0	0		1	1	Typical	1	1	Typical	0	0		0	0
P63165	Small ubiquitin-related modifier 1 OS=Homo sapiens OX=9606 GN=SUMO1 PE=1 SV=1	2	0	0		0	0		1	1	Typical	1	1	Sameset	0	0		0	0
P82979	SAP domain-containing ribonucleoprotein OS=Homo sapiens OX=9606 GN=SARNP PE=1 SV=3	1	0	0		0	0		1	1	Typical	1	1	Typical	0	0		0	0
Q9Y3E5	Peptidyl-tRNA hydrolase 2, mitochondrial OS=Homo sapiens OX=9606 GN=PTRH2 PE=1 SV=1	2	0	0		0	0		1	1	Typical	1	1	Typical	0	0		0	0
P09234	U1 small nuclear ribonucleoprotein C OS=Homo sapiens OX=9606 GN=SNRPC PE=1 SV=1	2	0	0		0	0		1	1	Typical	1	1	Typical	0	0		0	0
Q04900	Sialomucin core protein 24 OS=Homo sapiens OX=9606 GN=CD164 PE=1 SV=2	2	0	0		0	0		1	1	Typical	1	1	Typical	0	0		0	0
Q8TF74	WAS/WASL-interacting protein family member 2 OS=Homo sapiens OX=9606 GN=WIPF2 PE=1 SV=1	1	0	0		0	0		1	1	Typical	1	1	Typical	0	0		0	0
Q13794	Phorbol-12-myristate-13-acetate-induced protein 1 OS=Homo sapiens OX=9606 GN=PMAIP1 PE=1 SV=1	1	0	0		0	0		1	1	Typical	1	1	Typical	0	0		0	0
Q9BSK0	MARVEL domain-containing protein 1 OS=Homo sapiens OX=9606 GN=MARVELD1 PE=1 SV=1	1	0	0		0	0		1	1	Typical	1	1	Typical	0	0		0	0
Q14241	Elongin-A OS=Homo sapiens OX=9606 GN=ELOA PE=1 SV=2	1	0	0		0	0		1	1	Typical	1	1	Typical	0	0		0	0
Q56NI9	N-acetyltransferase ESCO2 OS=Homo sapiens OX=9606 GN=ESCO2 PE=1 SV=1	1	0	0		0	0		1	1	Typical	1	1	Typical	0	0		0	0
O00622	CCN family member 1 OS=Homo sapiens OX=9606 GN=CCN1 PE=1 SV=1	1	0	0		1	3	Typical	0	0		0	0		1	1	Typical	1	1	Typical
Q9ULI3	Protein HEG homolog 1 OS=Homo sapiens OX=9606 GN=HEG1 PE=1 SV=3	3	0	0		0	0		0	0		2	2	Typical	2	2	Typical	2	2	Typical
Q12768	WASH complex subunit 5 OS=Homo sapiens OX=9606 GN=WASHC5 PE=1 SV=1	4	0	0		0	0		2	2	Typical	0	0		3	3	Typical	1	1	Typical
Q15262	Receptor-type tyrosine-protein phosphatase kappa OS=Homo sapiens OX=9606 GN=PTPRK PE=1 SV=2	4	0	0		0	0		0	0		0	0		2	2	Typical	2	0.363636	Subset
Q14644	Ras GTPase-activating protein 3 OS=Homo sapiens OX=9606 GN=RASA3 PE=1 SV=3	8	0	0		2	3	Typical	0	0		1	1	Typical	7	8	Typical	2	2	Typical
Q14677	Clathrin interactor 1 OS=Homo sapiens OX=9606 GN=CLINT1 PE=1 SV=1	4	0	0		0	0		3	4	Typical	0	0		2	2	Typical	1	1	Typical
Q9UL46	Proteasome activator complex subunit 2 OS=Homo sapiens OX=9606 GN=PSME2 PE=1 SV=4	8	2	4	Typical	6	8	Typical	5	5	Typical	2	2	Typical	3	3	Typical	3	3	Typical
P14618	Pyruvate kinase PKM OS=Homo sapiens OX=9606 GN=PKM PE=1 SV=4	53	30	69	Typical	38	120	Typical	40	109	Typical	28	66	Typical	38	119	Typical	36	104	Typical
Q92692	Nectin-2 OS=Homo sapiens OX=9606 GN=NECTIN2 PE=1 SV=1	2	0	0		1	1	Typical	1	1	Typical	0	0		2	3	Typical	2	3	Typical
Q9UJU6	Drebrin-like protein OS=Homo sapiens OX=9606 GN=DBNL PE=1 SV=1	12	3	4	Typical	7	15	Typical	7	7	Typical	3	3	Typical	7	10	Typical	8	15	Typical
Q12929	Epidermal growth factor receptor kinase substrate 8 OS=Homo sapiens OX=9606 GN=EPS8 PE=1 SV=1	26	6	8	Typical	10	11	Typical	15	19	Typical	17	19	Typical	11	15	Typical	11	16	Typical
Q9Y5S2	Serine/threonine-protein kinase MRCK beta OS=Homo sapiens OX=9606 GN=CDC42BPB PE=1 SV=2	8	0	0		2	1.76471	Typical	1	2	Typical	0	0		7	8	Typical	2	2	Typical
Q96CT7	Coiled-coil domain-containing protein 124 OS=Homo sapiens OX=9606 GN=CCDC124 PE=1 SV=1	3	0	0		1	1	Typical	3	3	Typical	3	4	Typical	2	2	Typical	2	2	Typical
P53990	IST1 homolog OS=Homo sapiens OX=9606 GN=IST1 PE=1 SV=1	9	6	14	Typical	8	12	Typical	3	3	Typical	7	9	Typical	8	14	Typical	4	9	Typical
Q92930	Ras-related protein Rab-8B OS=Homo sapiens OX=9606 GN=RAB8B PE=1 SV=2	16	8	9.88182	Typical	8	13.187	Typical	7	7.54461	Typical	9	9.27036	Typical	10	19.0619	Typical	13	16.2498	Typical
Q6RW13	Type-1 angiotensin II receptor-associated protein OS=Homo sapiens OX=9606 GN=AGTRAP PE=1 SV=1	2	0	0		0	0		1	3	Typical	0	0		1	1	Typical	2	3	Typical
Q09666	Neuroblast differentiation-associated protein AHNAK OS=Homo sapiens OX=9606 GN=AHNAK PE=1 SV=2	154	69	88	Typical	91	134	Typical	105	140	Typical	40	47	Typical	110	167	Typical	90	134	Typical
P68032	Actin, alpha cardiac muscle 1 OS=Homo sapiens OX=9606 GN=ACTC1 PE=1 SV=1	41	14	34.7875	Typical	21	74.4139	Typical	19	55.4358	Typical	16	48.6866	Typical	27	80.3518	Typical	30	89.1247	Typical
Q92688	Acidic leucine-rich nuclear phosphoprotein 32 family member B OS=Homo sapiens OX=9606 GN=ANP32B PE=1 SV=1	4	0	0		4	3.09677	Typical	1	0.193548	Subset	1	0.0967742	Subset	0	0		0	0
Q14344	Guanine nucleotide-binding protein subunit alpha-13 OS=Homo sapiens OX=9606 GN=GNA13 PE=1 SV=2	22	9	19	Typical	13	30	Typical	14	24	Typical	13	21.7414	Typical	17	43	Typical	13	35	Typical
O60313	Dynamin-like 120 kDa protein, mitochondrial OS=Homo sapiens OX=9606 GN=OPA1 PE=1 SV=3	20	0	0		8	10	Typical	18	24	Typical	4	4	Typical	1	1	Typical	0	0
P78536	Disintegrin and metalloproteinase domain-containing protein 17 OS=Homo sapiens OX=9606 GN=ADAM17 PE=1 SV=1	10	3	3	Typical	4	6	Typical	4	4	Typical	2	2	Typical	9	13	Typical	4	5	Typical
Q9UPT5	Exocyst complex component 7 OS=Homo sapiens OX=9606 GN=EXOC7 PE=1 SV=3	5	0	0		1	1	Typical	2	2	Typical	0	0		3	4	Typical	3	3	Typical
Q13283	Ras GTPase-activating protein-binding protein 1 OS=Homo sapiens OX=9606 GN=G3BP1 PE=1 SV=1	11	2	2	Typical	6	7	Typical	9	14	Typical	4	5	Typical	6	6	Typical	4	4	Typical
Q7L266	Isoaspartyl peptidase/L-asparaginase OS=Homo sapiens OX=9606 GN=ASRGL1 PE=1 SV=2	4	0	0		1	1	Typical	1	1	Typical	1	1	Typical	2	3	Typical	4	4	Typical
Q9UIW2	Plexin-A1 OS=Homo sapiens OX=9606 GN=PLXNA1 PE=1 SV=3	32	6	5.89655	Typical	14	13.6897	Typical	12	15.6897	Typical	21	24.4828	Typical	23	27.3793	Typical	16	18.7931	Typical
Q9Y5K6	CD2-associated protein OS=Homo sapiens OX=9606 GN=CD2AP PE=1 SV=1	24	5	5	Typical	8	8	Typical	10	13	Typical	21	40	Typical	9	9	Typical	4	4	Typical
Q7Z739	YTH domain-containing family protein 3 OS=Homo sapiens OX=9606 GN=YTHDF3 PE=1 SV=1	4	0	0		0	0		3	2.33333	Typical	1	0.333333	Subset	0	0		1	0.333333	Typical
Q99828	Calcium and integrin-binding protein 1 OS=Homo sapiens OX=9606 GN=CIB1 PE=1 SV=4	4	0	0		1	1	Typical	0	0		1	1	Typical	2	2	Typical	4	4	Typical
Q00839	Heterogeneous nuclear ribonucleoprotein U OS=Homo sapiens OX=9606 GN=HNRNPU PE=1 SV=6	14	1	1	Typical	4	5	Typical	13	15	Typical	3	4	Typical	7	7	Typical	2	3	Typical
P53618	Coatomer subunit beta OS=Homo sapiens OX=9606 GN=COPB1 PE=1 SV=3	8	0	0		2	2	Typical	8	8	Typical	1	1	Typical	1	1	Typical	0	0
Q14689	Disco-interacting protein 2 homolog A OS=Homo sapiens OX=9606 GN=DIP2A PE=1 SV=2	8	3	0.180692	Typical	4	1.19411	Typical	0	0		1	0.0134228	Subset	8	3.8095	Typical	1	0.307692	Subset
P51159	Ras-related protein Rab-27A OS=Homo sapiens OX=9606 GN=RAB27A PE=1 SV=3	6	1	1	Typical	3	3	Typical	5	9	Typical	4	4	Typical	2	4	Typical	3	4	Typical
Q86UU1	Pleckstrin homology-like domain family B member 1 OS=Homo sapiens OX=9606 GN=PHLDB1 PE=1 SV=1	5	1	1	Typical	1	2	Typical	1	1	Typical	0	0		3	3	Typical	4	4	Typical
P49810	Presenilin-2 OS=Homo sapiens OX=9606 GN=PSEN2 PE=1 SV=1	4	0	0		1	0.157895	Subset	1	0.157895	Subset	1	0.157895	Subset	4	2.47368	Typical	1	1	Typical
P07384	Calpain-1 catalytic subunit OS=Homo sapiens OX=9606 GN=CAPN1 PE=1 SV=1	8	1	1	Typical	6	7	Typical	2	2	Typical	0	0		3	5	Typical	2	2	Typical
P21333	Filamin-A OS=Homo sapiens OX=9606 GN=FLNA PE=1 SV=4	100	43	56.8079	Typical	72	130.897	Typical	75	121.862	Typical	49	65.9313	Typical	66	105.767	Typical	57	79.8696	Typical
Q9Y2A7	Nck-associated protein 1 OS=Homo sapiens OX=9606 GN=NCKAP1 PE=1 SV=1	27	10	12	Typical	11	16	Typical	11	12	Typical	8	10	Typical	21	26	Typical	15	17	Typical
P23588	Eukaryotic translation initiation factor 4B OS=Homo sapiens OX=9606 GN=EIF4B PE=1 SV=2	7	1	1	Typical	3	3	Typical	7	10	Typical	3	3	Typical	5	5	Typical	2	2	Typical
O14672	Disintegrin and metalloproteinase domain-containing protein 10 OS=Homo sapiens OX=9606 GN=ADAM10 PE=1 SV=1	19	4	4	Typical	7	12	Typical	9	16	Typical	14	32	Typical	12	24	Typical	8	14	Typical
P0CG34	Thymosin beta-15A OS=Homo sapiens OX=9606 GN=TMSB15A PE=1 SV=1	1	1	2	Typical	1	3	Typical	1	1	Typical	0	0		1	2	Typical	0	0
P33316	Deoxyuridine 5'-triphosphate nucleotidohydrolase, mitochondrial OS=Homo sapiens OX=9606 GN=DUT PE=1 SV=4	4	0	0		0	0		1	1	Typical	3	3	Typical	3	4	Typical	0	0
P36406	E3 ubiquitin-protein ligase TRIM23 OS=Homo sapiens OX=9606 GN=TRIM23 PE=1 SV=1	2	1	4	Typical	1	3	Typical	0	0		1	2	Typical	1	3	Typical	2	6	Typical
P42356	Phosphatidylinositol 4-kinase alpha OS=Homo sapiens OX=9606 GN=PI4KA PE=1 SV=4	19	7	9	Typical	10	14	Typical	7	8	Typical	3	5	Typical	16	18	Typical	6	6	Typical
O43852	Calumenin OS=Homo sapiens OX=9606 GN=CALU PE=1 SV=2	9	2	3	Typical	8	13	Typical	7	7	Typical	1	1	Typical	7	10	Typical	6	9	Typical
Q9ULF5	Zinc transporter ZIP10 OS=Homo sapiens OX=9606 GN=SLC39A10 PE=1 SV=2	9	3	3	Typical	5	5	Typical	5	8	Typical	8	10	Typical	8	13	Typical	7	10	Typical
Q8WWI5	Choline transporter-like protein 1 OS=Homo sapiens OX=9606 GN=SLC44A1 PE=1 SV=1	26	6	9	Typical	18	31	Typical	13	29	Typical	17	43	Typical	20	55	Typical	21	38	Typical
P01045-1	SWISS-PROT:P01045-1 (Bos taurus) Isoform HMW of Kininogen-2 precursor	9	8	6.3	Typical	5	4.2	Typical	6	6.3	Typical	2	1.65	Sameset	4	3.1	Typical	2	1.55	Typical
Q96KP1	Exocyst complex component 2 OS=Homo sapiens OX=9606 GN=EXOC2 PE=1 SV=1	5	0	0		3	3	Typical	1	1	Typical	0	0		4	5	Typical	2	2	Typical
Q13277	Syntaxin-3 OS=Homo sapiens OX=9606 GN=STX3 PE=1 SV=3	9	6	9	Typical	7	14	Typical	7	9	Typical	4	7	Typical	9	18	Typical	8	15	Typical
Q9GZT9	Egl nine homolog 1 OS=Homo sapiens OX=9606 GN=EGLN1 PE=1 SV=1	2	0	0		0	0		1	1	Typical	2	2	Typical	1	1	Typical	0	0
Q16186	Proteasomal ubiquitin receptor ADRM1 OS=Homo sapiens OX=9606 GN=ADRM1 PE=1 SV=2	1	0	0		0	0		1	1	Typical	1	2	Typical	1	1	Typical	0	0
O00401	Neural Wiskott-Aldrich syndrome protein OS=Homo sapiens OX=9606 GN=WASL PE=1 SV=2	4	2	2	Typical	1	1	Typical	0	0		1	1	Typical	4	5	Typical	2	2	Typical
Q9ULV4	Coronin-1C OS=Homo sapiens OX=9606 GN=CORO1C PE=1 SV=1	19	10	12	Typical	13	23	Typical	10	14	Typical	9	10	Typical	11	21	Typical	12	19	Typical
P13639	Elongation factor 2 OS=Homo sapiens OX=9606 GN=EEF2 PE=1 SV=4	44	18	25	Typical	32	55	Typical	31	64	Typical	28	52	Typical	31	61	Typical	27	44	Typical
P47897	Glutamine--tRNA ligase OS=Homo sapiens OX=9606 GN=QARS1 PE=1 SV=1	7	0	0		1	1	Typical	6	9	Typical	1	1	Typical	3	3	Typical	1	1	Typical
P31939	Bifunctional purine biosynthesis protein ATIC OS=Homo sapiens OX=9606 GN=ATIC PE=1 SV=3	27	11	16	Typical	18	28	Typical	18	21	Typical	9	11	Typical	20	27	Typical	10	18	Typical
Q9NZT2	Opioid growth factor receptor OS=Homo sapiens OX=9606 GN=OGFR PE=1 SV=3	5	0	0		0	0		3	6	Typical	0	0		2	2	Typical	1	1	Typical
O14786	Neuropilin-1 OS=Homo sapiens OX=9606 GN=NRP1 PE=1 SV=3	3	0	0		2	2	Typical	0	0		0	0		2	2	Typical	1	1	Typical
O94760	N(G),N(G)-dimethylarginine dimethylaminohydrolase 1 OS=Homo sapiens OX=9606 GN=DDAH1 PE=1 SV=3	2	0	0		1	2	Typical	0	0		0	0		2	2	Typical	1	1	Typical
Q9NWQ8	Phosphoprotein associated with glycosphingolipid-enriched microdomains 1 OS=Homo sapiens OX=9606 GN=PAG1 PE=1 SV=2	11	5	6	Typical	8	11	Typical	6	7	Typical	5	6	Typical	8	15	Typical	8	14	Typical
Q9HAC8	Ubiquitin domain-containing protein 1 OS=Homo sapiens OX=9606 GN=UBTD1 PE=1 SV=1	4	2	1.44444	Typical	3	3.66667	Typical	0	0		1	1	Typical	3	1.33333	Subset	1	1	Typical
P63261	Actin, cytoplasmic 2 OS=Homo sapiens OX=9606 GN=ACTG1 PE=1 SV=1	63	29	63.8342	Typical	45	94.1501	Typical	43	74.7202	Typical	42	65.5496	Typical	46	96.8193	Typical	50	101.816	Typical
Q7LBR1	Charged multivesicular body protein 1b OS=Homo sapiens OX=9606 GN=CHMP1B PE=1 SV=1	6	3	5	Typical	3	4	Typical	1	1	Typical	2	2	Typical	4	7	Typical	2	2	Typical
P81605	Dermcidin OS=Homo sapiens OX=9606 GN=DCD PE=1 SV=2	4	3	12	Typical	3	6	Typical	2	3	Typical	1	1	Typical	2	3	Typical	4	10	Typical
Q9H0B6	Kinesin light chain 2 OS=Homo sapiens OX=9606 GN=KLC2 PE=1 SV=1	4	0	0		0	0		2	1.75	Typical	0	0		2	1.57895	Typical	2	2	Typical
Q96FW1	Ubiquitin thioesterase OTUB1 OS=Homo sapiens OX=9606 GN=OTUB1 PE=1 SV=2	7	5	6	Typical	4	6	Typical	2	3	Typical	2	3	Typical	7	11	Typical	3	5	Typical
O60493	Sorting nexin-3 OS=Homo sapiens OX=9606 GN=SNX3 PE=1 SV=3	3	0	0		1	1	Typical	3	2.57143	Typical	3	3.57143	Typical	2	1.57143	Typical	1	1	Typical
Q15185	Prostaglandin E synthase 3 OS=Homo sapiens OX=9606 GN=PTGES3 PE=1 SV=1	5	1	1	Typical	2	3	Typical	5	9	Typical	2	2	Typical	2	3	Typical	1	1	Typical
P14866	Heterogeneous nuclear ribonucleoprotein L OS=Homo sapiens OX=9606 GN=HNRNPL PE=1 SV=2	3	0	0		1	1	Typical	3	5	Typical	1	1	Typical	1	1	Typical	1	1	Typical
Q14315	Filamin-C OS=Homo sapiens OX=9606 GN=FLNC PE=1 SV=3	11	4	0.0289331	Subset	4	1.0219	Typical	4	0.0291348	Subset	2	0.0144665	Subset	6	1.25393	Typical	5	2.23223	Typical
Q96BJ3	Axin interactor, dorsalization-associated protein OS=Homo sapiens OX=9606 GN=AIDA PE=1 SV=1	9	3	4	Typical	3	5	Typical	3	5	Typical	3	3	Typical	6	12	Typical	6	8	Typical
P40925	Malate dehydrogenase, cytoplasmic OS=Homo sapiens OX=9606 GN=MDH1 PE=1 SV=4	25	10	18	Typical	17	30	Typical	15	22	Typical	10	15	Typical	15	31	Typical	19	29	Typical
P62805	Histone H4 OS=Homo sapiens OX=9606 GN=H4-16 PE=1 SV=2	8	5	22	Typical	6	43	Typical	6	16	Typical	5	28	Typical	5	29	Typical	6	29	Typical
Q9UL15	BAG family molecular chaperone regulator 5 OS=Homo sapiens OX=9606 GN=BAG5 PE=1 SV=1	12	6	7	Typical	7	7	Typical	2	2	Typical	4	5	Typical	5	6	Typical	4	4	Typical
O15511	Actin-related protein 2/3 complex subunit 5 OS=Homo sapiens OX=9606 GN=ARPC5 PE=1 SV=3	10	5	4.75	Typical	6	9.25	Typical	4	4	Typical	2	3	Typical	7	7	Typical	9	9.5	Typical
P01044-1	SWISS-PROT:P01044-1 (Bos taurus) Isoform HMW of Kininogen-1 precursor	9	8	6.7	Typical	4	2.8	Typical	6	4.7	Typical	2	1.35	Typical	3	1.9	Typical	2	1.45	Typical
P11216	Glycogen phosphorylase, brain form OS=Homo sapiens OX=9606 GN=PYGB PE=1 SV=5	47	13	13.759	Typical	30	47.9429	Typical	33	60.1631	Typical	24	32.5977	Typical	29	40.7703	Typical	22	29.8348	Typical
O75342	Arachidonate 12-lipoxygenase, 12R-type OS=Homo sapiens OX=9606 GN=ALOX12B PE=1 SV=1	2	0	0		2	3	Typical	0	0		0	0		0	0		0	0
Q96LW4	DNA-directed primase/polymerase protein OS=Homo sapiens OX=9606 GN=PRIMPOL PE=1 SV=3	1	1	1	Typical	1	1	Typical	1	1	Typical	1	1	Typical	0	0		0	0
Q3SZH5	TREMBL:Q3SZH5 (Bos taurus) Similar to Angiotensinogen	15	7	11	Typical	10	20	Typical	9	13	Typical	5	7	Typical	11	21	Typical	3	7	Typical
Q8N6T3	ADP-ribosylation factor GTPase-activating protein 1 OS=Homo sapiens OX=9606 GN=ARFGAP1 PE=1 SV=2	8	3	4	Typical	5	5	Typical	5	5	Typical	0	0		6	9	Typical	6	6	Typical
Q01628	Interferon-induced transmembrane protein 3 OS=Homo sapiens OX=9606 GN=IFITM3 PE=1 SV=2	4	1	1	Sameset	0	0		2	2	Sameset	3	9	Typical	0	0		1	1	Sameset
Q9NZZ3	Charged multivesicular body protein 5 OS=Homo sapiens OX=9606 GN=CHMP5 PE=1 SV=1	6	1	1	Typical	4	6	Typical	2	2	Typical	1	1	Typical	3	6	Typical	3	5	Typical
P04350	Tubulin beta-4A chain OS=Homo sapiens OX=9606 GN=TUBB4A PE=1 SV=2	42	12	8.52762	Typical	23	23.1546	Typical	38	31.7516	Typical	20	16.6692	Typical	31	20.7832	Typical	17	15.807	Typical
Q7RTP6	[F-actin]-monooxygenase MICAL3 OS=Homo sapiens OX=9606 GN=MICAL3 PE=1 SV=2	2	0	0		2	2	Typical	0	0		0	0		0	0		0	0
Q96GD4	Aurora kinase B OS=Homo sapiens OX=9606 GN=AURKB PE=1 SV=3	2	0	0		2	2	Typical	0	0		0	0		0	0		0	0
P36776	Lon protease homolog, mitochondrial OS=Homo sapiens OX=9606 GN=LONP1 PE=1 SV=2	2	0	0		2	2	Typical	0	0		0	0		0	0		0	0
P22735	Protein-glutamine gamma-glutamyltransferase K OS=Homo sapiens OX=9606 GN=TGM1 PE=1 SV=4	1	0	0		1	2	Typical	0	0		0	0		0	0		0	0
P31151	Protein S100-A7 OS=Homo sapiens OX=9606 GN=S100A7 PE=1 SV=4	1	0	0		1	2	Typical	0	0		0	0		0	0		0	0
Q9HBJ7	Ubiquitin carboxyl-terminal hydrolase 29 OS=Homo sapiens OX=9606 GN=USP29 PE=2 SV=1	2	0	0		2	2	Typical	0	0		0	0		0	0		0	0
P13073	Cytochrome c oxidase subunit 4 isoform 1, mitochondrial OS=Homo sapiens OX=9606 GN=COX4I1 PE=1 SV=1	1	0	0		1	2	Typical	0	0		0	0		0	0		0	0
Q8TD26	Chromodomain-helicase-DNA-binding protein 6 OS=Homo sapiens OX=9606 GN=CHD6 PE=1 SV=4	1	0	0		1	2	Typical	0	0		0	0		0	0		0	0
P23368	NAD-dependent malic enzyme, mitochondrial OS=Homo sapiens OX=9606 GN=ME2 PE=1 SV=1	1	0	0		1	2	Typical	0	0		0	0		0	0		0	0
Q99996	A-kinase anchor protein 9 OS=Homo sapiens OX=9606 GN=AKAP9 PE=1 SV=4	2	0	0		2	2	Typical	0	0		0	0		0	0		0	0
O43169	Cytochrome b5 type B OS=Homo sapiens OX=9606 GN=CYB5B PE=1 SV=3	3	1	1	Typical	1	1	Typical	2	2	Typical	0	0		0	0		0	0
Q6FI81	Anamorsin OS=Homo sapiens OX=9606 GN=CIAPIN1 PE=1 SV=2	3	1	1	Typical	1	1	Typical	0	0		0	0		3	3	Typical	0	0
P12271	Retinaldehyde-binding protein 1 OS=Homo sapiens OX=9606 GN=RLBP1 PE=1 SV=2	4	1	1	Typical	1	1	Typical	2	2	Typical	0	0		4	5	Typical	3	3	Typical
Q9UBI6	Guanine nucleotide-binding protein G(I)/G(S)/G(O) subunit gamma-12 OS=Homo sapiens OX=9606 GN=GNG12 PE=1 SV=3	7	7	23	Typical	7	29	Typical	6	24	Typical	5	20	Typical	7	36	Typical	7	37	Typical
Q16891	MICOS complex subunit MIC60 OS=Homo sapiens OX=9606 GN=IMMT PE=1 SV=1	3	0	0		3	3	Typical	0	0		0	0		1	1	Typical	0	0
Q8NEU8	DCC-interacting protein 13-beta OS=Homo sapiens OX=9606 GN=APPL2 PE=1 SV=3	2	0	0		0	0		0	0		0	0		1	1	Typical	1	1	Typical
Q13613	Myotubularin-related protein 1 OS=Homo sapiens OX=9606 GN=MTMR1 PE=1 SV=4	2	0	0		0	0		0	0		0	0		1	1	Typical	1	1	Typical
Q8TBX8	Phosphatidylinositol 5-phosphate 4-kinase type-2 gamma OS=Homo sapiens OX=9606 GN=PIP4K2C PE=1 SV=3	2	0	0		0	0		0	0		0	0		1	1	Typical	1	1	Typical
O60291	E3 ubiquitin-protein ligase MGRN1 OS=Homo sapiens OX=9606 GN=MGRN1 PE=1 SV=2	1	0	0		0	0		0	0		0	0		1	1	Typical	1	1	Typical
O95347	Structural maintenance of chromosomes protein 2 OS=Homo sapiens OX=9606 GN=SMC2 PE=1 SV=2	2	0	0		0	0		0	0		0	0		1	1	Typical	1	1	Typical
P40189	Interleukin-6 receptor subunit beta OS=Homo sapiens OX=9606 GN=IL6ST PE=1 SV=2	2	0	0		0	0		0	0		0	0		1	1	Typical	1	1	Typical
Q99715	Collagen alpha-1(XII) chain OS=Homo sapiens OX=9606 GN=COL12A1 PE=1 SV=2	2	0	0		0	0		0	0		0	0		1	1	Typical	1	1	Typical
O14713	Integrin beta-1-binding protein 1 OS=Homo sapiens OX=9606 GN=ITGB1BP1 PE=1 SV=1	2	0	0		0	0		0	0		0	0		1	1	Typical	1	1	Typical
sp|P21010|D5_VACCC	Primase D5 OS=Vaccinia virus (strain Copenhagen) OX=10249 GN=D5R PE=3 SV=1	1	0	0		0	0		0	0		0	0		1	1	Typical	1	1	Typical
Q9NT99	Leucine-rich repeat-containing protein 4B OS=Homo sapiens OX=9606 GN=LRRC4B PE=2 SV=3	2	0	0		0	0		0	0		0	0		1	1	Typical	1	1	Typical
Q14353	Guanidinoacetate N-methyltransferase OS=Homo sapiens OX=9606 GN=GAMT PE=1 SV=1	1	0	0		0	0		0	0		0	0		1	1	Typical	1	1	Typical
Q53GL0	Pleckstrin homology domain-containing family O member 1 OS=Homo sapiens OX=9606 GN=PLEKHO1 PE=1 SV=2	1	0	0		0	0		0	0		0	0		1	1	Typical	1	1	Typical
A8MVW0	Protein FAM171A2 OS=Homo sapiens OX=9606 GN=FAM171A2 PE=1 SV=1	1	0	0		0	0		0	0		0	0		1	1	Typical	1	1	Typical
sp|P68639|VCP_VACCC	Complement control protein C3 OS=Vaccinia virus (strain Copenhagen) OX=10249 GN=C3L PE=1 SV=1	1	0	0		0	0		0	0		0	0		1	1	Typical	1	1	Typical
sp|O57259|KRB2_VACCA	Probable serine/threonine-protein kinase B12 OS=Vaccinia virus (strain Ankara) OX=126794 GN=MVA180R PE=3 SV=1	1	0	0		0	0		0	0		0	0		1	1	Typical	1	1	Typical
sp|P20537|K4_VACCC	Phospholipase-D-like protein K4 OS=Vaccinia virus (strain Copenhagen) OX=10249 GN=K4L PE=3 SV=1	1	0	0		0	0		0	0		0	0		1	1	Typical	1	1	Typical
Q96F46	Interleukin-17 receptor A OS=Homo sapiens OX=9606 GN=IL17RA PE=1 SV=2	1	0	0		0	0		0	0		0	0		1	1	Typical	1	1	Typical
sp|O93120|ETF1_VACCA	Early transcription factor 70 kDa subunit OS=Vaccinia virus (strain Ankara) OX=126794 GN=VETFS PE=3 SV=1	1	0	0		0	0		0	0		0	0		1	1	Typical	1	1	Typical
Q658P3	Metalloreductase STEAP3 OS=Homo sapiens OX=9606 GN=STEAP3 PE=1 SV=2	1	0	0		0	0		0	0		0	0		1	1	Typical	1	1	Typical
sp|P21065|A43_VACCC	Protein A43 OS=Vaccinia virus (strain Copenhagen) OX=10249 GN=A43R PE=3 SV=1	1	0	0		0	0		0	0		0	0		1	1	Typical	1	1	Typical
O43556	Epsilon-sarcoglycan OS=Homo sapiens OX=9606 GN=SGCE PE=1 SV=6	1	0	0		0	0		0	0		0	0		1	1	Typical	1	1	Typical
sp|P68693|KTHY_VACCC	Thymidylate kinase OS=Vaccinia virus (strain Copenhagen) OX=10249 GN=TMK PE=1 SV=1	1	0	0		0	0		0	0		0	0		1	1	Typical	1	1	Typical
sp|P60671|A28_VACCA	Envelope protein A28 homolog OS=Vaccinia virus (strain Ankara) OX=126794 GN=MVA139L PE=3 SV=1	1	0	0		0	0		0	0		0	0		1	1	Typical	1	1	Typical
Q15040	Josephin-1 OS=Homo sapiens OX=9606 GN=JOSD1 PE=1 SV=1	1	0	0		0	0		0	0		0	0		1	1	Typical	1	1	Typical
Q9BY67	Cell adhesion molecule 1 OS=Homo sapiens OX=9606 GN=CADM1 PE=1 SV=2	1	0	0		0	0		0	0		0	0		1	1	Typical	1	1	Typical
Q86XT9	Insulin-like growth factor-binding protein 3 receptor OS=Homo sapiens OX=9606 GN=TMEM219 PE=1 SV=1	1	0	0		0	0		0	0		0	0		1	1	Typical	1	1	Typical
Q96A54	Adiponectin receptor protein 1 OS=Homo sapiens OX=9606 GN=ADIPOR1 PE=1 SV=1	1	0	0		0	0		0	0		0	0		1	1	Typical	1	1	Typical
Q7Z2K8	G protein-regulated inducer of neurite outgrowth 1 OS=Homo sapiens OX=9606 GN=GPRIN1 PE=1 SV=2	1	0	0		0	0		0	0		0	0		1	1	Typical	1	1	Typical
Q9Y264	Angiopoietin-4 OS=Homo sapiens OX=9606 GN=ANGPT4 PE=1 SV=1	1	0	0		0	0		0	0		0	0		1	1	Typical	1	1	Typical
Q08AE8	Protein spire homolog 1 OS=Homo sapiens OX=9606 GN=SPIRE1 PE=1 SV=3	1	0	0		0	0		0	0		0	0		1	1	Typical	1	1	Typical
Q8N128	Protein FAM177A1 OS=Homo sapiens OX=9606 GN=FAM177A1 PE=1 SV=1	1	0	0		0	0		0	0		0	0		1	1	Typical	1	1	Typical
sp|O57210|D3_VACCA	Core protein D3 OS=Vaccinia virus (strain Ankara) OX=126794 GN=MVA100R PE=2 SV=1	1	0	0		0	0		0	0		0	0		1	1	Typical	1	1	Typical
Q9Y3C5	RING finger protein 11 OS=Homo sapiens OX=9606 GN=RNF11 PE=1 SV=1	1	0	0		0	0		0	0		0	0		1	1	Typical	1	1	Typical
O95772	STARD3 N-terminal-like protein OS=Homo sapiens OX=9606 GN=STARD3NL PE=1 SV=1	1	0	0		0	0		0	0		0	0		1	1	Typical	1	1	Typical
ENSEMBL:ENSBTAP00000011227	(Bos taurus) 15 kDa protein	1	0	0		0	0		0	0		0	0		1	1	Typical	1	1	Typical
sp|P68447|E7_VACCC	Protein E7 OS=Vaccinia virus (strain Copenhagen) OX=10249 GN=E7R PE=1 SV=3	1	0	0		0	0		0	0		0	0		1	1	Typical	1	1	Typical
Q8TAD7	Overexpressed in colon carcinoma 1 protein OS=Homo sapiens OX=9606 GN=OCC1 PE=1 SV=2	1	0	0		0	0		0	0		0	0		1	1	Typical	1	1	Typical
A1A5D9	BICD family-like cargo adapter 2 OS=Homo sapiens OX=9606 GN=BICDL2 PE=1 SV=2	1	0	0		0	0		0	0		0	0		1	1	Typical	1	1	Typical
Q17R89	Rho GTPase-activating protein 44 OS=Homo sapiens OX=9606 GN=ARHGAP44 PE=1 SV=1	1	0	0		0	0		0	0		0	0		1	1	Typical	1	1	Typical
P51570	Galactokinase OS=Homo sapiens OX=9606 GN=GALK1 PE=1 SV=1	6	0	0		2	2	Typical	2	2	Typical	0	0		3	3	Typical	5	5	Typical
P0C0S5	Histone H2A.Z OS=Homo sapiens OX=9606 GN=H2AZ1 PE=1 SV=2	6	3	3.84091	Typical	5	12.4688	Typical	4	6.22727	Typical	4	5.46882	Typical	5	6.85518	Typical	4	3.22727	Typical
Q13162	Peroxiredoxin-4 OS=Homo sapiens OX=9606 GN=PRDX4 PE=1 SV=1	7	2	0.119048	Subset	5	4.07143	Typical	1	0.0476191	Subset	1	0.0714286	Subset	4	2.11905	Typical	2	0.0952381	Subset
Q9NP72	Ras-related protein Rab-18 OS=Homo sapiens OX=9606 GN=RAB18 PE=1 SV=1	5	1	1	Typical	1	1	Typical	2	2	Typical	1	1	Typical	4	4	Typical	4	5	Typical
P29966	Myristoylated alanine-rich C-kinase substrate OS=Homo sapiens OX=9606 GN=MARCKS PE=1 SV=4	27	11	37	Typical	14	45.1792	Typical	15	43.3584	Typical	12	38.5896	Typical	16	65.3584	Typical	23	84.7688	Typical
P05090	Apolipoprotein D OS=Homo sapiens OX=9606 GN=APOD PE=1 SV=1	10	6	8	Typical	5	6	Typical	5	6	Typical	0	0		5	5	Typical	5	6	Typical
P05362	Intercellular adhesion molecule 1 OS=Homo sapiens OX=9606 GN=ICAM1 PE=1 SV=2	17	10	20	Typical	13	27	Typical	14	41	Typical	15	31	Typical	13	31	Typical	12	30	Typical
P25788	Proteasome subunit alpha type-3 OS=Homo sapiens OX=9606 GN=PSMA3 PE=1 SV=2	10	3	5	Typical	4	7	Typical	7	10	Typical	4	5	Typical	2	3	Typical	4	5	Typical
P52594	Arf-GAP domain and FG repeat-containing protein 1 OS=Homo sapiens OX=9606 GN=AGFG1 PE=1 SV=2	5	0	0		3	4	Typical	2	2	Typical	0	0		4	5	Typical	4	4	Typical
P17987	T-complex protein 1 subunit alpha OS=Homo sapiens OX=9606 GN=TCP1 PE=1 SV=1	20	8	10	Typical	16	25	Typical	17	23	Typical	10	12	Typical	11	15	Typical	12	14	Typical
P38919	Eukaryotic initiation factor 4A-III OS=Homo sapiens OX=9606 GN=EIF4A3 PE=1 SV=4	6	0	0		2	2	Typical	5	6	Typical	2	2	Typical	3	3	Typical	0	0
Q96PU5	E3 ubiquitin-protein ligase NEDD4-like OS=Homo sapiens OX=9606 GN=NEDD4L PE=1 SV=2	26	8	10	Typical	16	23.8235	Typical	11	14	Typical	10	10.8829	Typical	21	30.8235	Typical	10	15	Typical
Q9NV96	Cell cycle control protein 50A OS=Homo sapiens OX=9606 GN=TMEM30A PE=1 SV=1	5	1	1	Typical	3	4	Typical	1	1	Typical	1	1	Typical	4	6	Typical	2	3	Typical
P51571	Translocon-associated protein subunit delta OS=Homo sapiens OX=9606 GN=SSR4 PE=1 SV=1	3	0	0		3	4	Typical	2	2	Typical	0	0		0	0		0	0
Q9HBL0	Tensin-1 OS=Homo sapiens OX=9606 GN=TNS1 PE=1 SV=2	6	0	0		1	0.875	Sameset	1	1	Typical	0	0		6	6.875	Typical	1	0.875	Sameset
Q0IIK2	TREMBL:Q0IIK2 (Bos taurus) Transferrin	72	46	142.973	Typical	45	124.974	Typical	50	146.985	Typical	13	21	Typical	42	113.985	Typical	37	85.9952	Typical
Q9Y6M7	Sodium bicarbonate cotransporter 3 OS=Homo sapiens OX=9606 GN=SLC4A7 PE=1 SV=2	25	9	11.9481	Typical	18	36.8961	Typical	15	22.9481	Typical	13	16	Typical	22	44.7403	Typical	14	24.8442	Typical
P46777	60S ribosomal protein L5 OS=Homo sapiens OX=9606 GN=RPL5 PE=1 SV=3	9	1	1	Typical	3	5	Typical	9	14	Typical	2	4	Typical	3	8	Typical	2	3	Typical
P98171	Rho GTPase-activating protein 4 OS=Homo sapiens OX=9606 GN=ARHGAP4 PE=1 SV=2	9	1	1	Typical	2	2	Typical	7	7	Typical	0	0		8	10	Typical	4	5	Typical
Q9Y617	Phosphoserine aminotransferase OS=Homo sapiens OX=9606 GN=PSAT1 PE=1 SV=2	12	8	8	Typical	8	13	Typical	9	11	Typical	4	5	Typical	11	19	Typical	9	14	Typical
Q8WXX5	DnaJ homolog subfamily C member 9 OS=Homo sapiens OX=9606 GN=DNAJC9 PE=1 SV=1	3	0	0		0	0		2	2	Typical	1	1	Typical	1	1	Typical	1	1	Typical
Q8TAA9	Vang-like protein 1 OS=Homo sapiens OX=9606 GN=VANGL1 PE=1 SV=1	2	0	0		1	1	Typical	0	0		0	0		2	2	Typical	1	1	Typical
P51580	Thiopurine S-methyltransferase OS=Homo sapiens OX=9606 GN=TPMT PE=1 SV=1	3	0	0		1	1	Typical	0	0		0	0		2	2	Typical	1	1	Typical
Q9NQ25	SLAM family member 7 OS=Homo sapiens OX=9606 GN=SLAMF7 PE=1 SV=1	2	0	0		1	1	Typical	0	0		0	0		2	2	Typical	1	1	Typical
Q6P4Q7	Metal transporter CNNM4 OS=Homo sapiens OX=9606 GN=CNNM4 PE=1 SV=3	2	0	0		1	1	Typical	0	0		0	0		2	2	Typical	1	1	Typical
Q8N8Y2	V-type proton ATPase subunit d 2 OS=Homo sapiens OX=9606 GN=ATP6V0D2 PE=1 SV=1	2	0	0		1	1	Typical	0	0		0	0		2	2	Typical	1	1	Typical
Q5T848	Probable G-protein coupled receptor 158 OS=Homo sapiens OX=9606 GN=GPR158 PE=1 SV=1	2	0	0		1	1	Typical	0	0		0	0		2	2	Typical	1	1	Typical
Q96L93	Kinesin-like protein KIF16B OS=Homo sapiens OX=9606 GN=KIF16B PE=1 SV=2	2	0	0		1	1	Typical	0	0		0	0		2	2	Typical	1	1	Typical
sp|O57191|DPOL_VACCA	DNA polymerase OS=Vaccinia virus (strain Ankara) OX=126794 GN=POL PE=3 SV=1	2	1	1	Typical	0	0		0	0		0	0		1	2	Typical	1	1	Typical
P55036	26S proteasome non-ATPase regulatory subunit 4 OS=Homo sapiens OX=9606 GN=PSMD4 PE=1 SV=1	6	1	1	Typical	2	2	Typical	5	5	Typical	2	2	Typical	1	1	Typical	1	1	Typical
P08238	Heat shock protein HSP 90-beta OS=Homo sapiens OX=9606 GN=HSP90AB1 PE=1 SV=4	57	23	46.5603	Typical	35	76.695	Typical	46	99.4305	Typical	32	58.3095	Typical	37	80.4258	Typical	32	66.144	Typical
Q99988	Growth/differentiation factor 15 OS=Homo sapiens OX=9606 GN=GDF15 PE=1 SV=3	8	3	3	Typical	7	14	Typical	4	7	Typical	1	1	Typical	2	6	Typical	1	2	Typical
Q02543	60S ribosomal protein L18a OS=Homo sapiens OX=9606 GN=RPL18A PE=1 SV=2	6	1	3	Typical	2	2	Typical	6	8	Typical	2	2	Typical	3	3	Typical	0	0
Q5VT25	Serine/threonine-protein kinase MRCK alpha OS=Homo sapiens OX=9606 GN=CDC42BPA PE=1 SV=1	3	0	0		2	1.23529	Typical	0	0		0	0		2	2	Typical	1	1	Typical
Q4KMQ2	Anoctamin-6 OS=Homo sapiens OX=9606 GN=ANO6 PE=1 SV=2	9	1	1	Typical	5	6	Typical	3	3	Typical	1	1	Typical	7	7	Typical	6	6	Typical
Q9H4M9	EH domain-containing protein 1 OS=Homo sapiens OX=9606 GN=EHD1 PE=1 SV=2	26	14	15.277	Typical	16	26.827	Typical	18	25.4516	Typical	17	21.0008	Typical	25	47.8785	Typical	17	27.3524	Typical
Q8N5I2	Arrestin domain-containing protein 1 OS=Homo sapiens OX=9606 GN=ARRDC1 PE=1 SV=1	7	3	3	Typical	3	3	Typical	1	1	Typical	2	2	Typical	5	7	Typical	3	4	Typical
Q14156	Protein EFR3 homolog A OS=Homo sapiens OX=9606 GN=EFR3A PE=1 SV=2	9	2	2	Typical	1	1	Typical	2	2	Typical	3	3	Typical	9	10	Typical	3	3	Typical
Q9BRQ8	Ferroptosis suppressor protein 1 OS=Homo sapiens OX=9606 GN=AIFM2 PE=1 SV=1	5	1	1	Typical	1	1	Typical	2	2	Typical	0	0		5	6	Typical	2	2	Typical
Q9UKE5	TRAF2 and NCK-interacting protein kinase OS=Homo sapiens OX=9606 GN=TNIK PE=1 SV=1	31	10	10.2539	Typical	14	21.1037	Typical	8	6.30055	Typical	14	18.7513	Typical	23	31.0519	Typical	17	25.6529	Typical
Q93009	Ubiquitin carboxyl-terminal hydrolase 7 OS=Homo sapiens OX=9606 GN=USP7 PE=1 SV=2	5	0	0		2	2	Typical	3	3	Typical	0	0		0	0		0	0
O43684	Mitotic checkpoint protein BUB3 OS=Homo sapiens OX=9606 GN=BUB3 PE=1 SV=1	4	0	0		2	2	Typical	3	3	Typical	0	0		0	0		0	0
O43143	Pre-mRNA-splicing factor ATP-dependent RNA helicase DHX15 OS=Homo sapiens OX=9606 GN=DHX15 PE=1 SV=2	4	0	0		2	2	Typical	2	3	Typical	0	0		0	0		0	0
O95793	Double-stranded RNA-binding protein Staufen homolog 1 OS=Homo sapiens OX=9606 GN=STAU1 PE=1 SV=2	5	0	0		2	2	Typical	3	3	Typical	0	0		0	0		0	0
P11234	Ras-related protein Ral-B OS=Homo sapiens OX=9606 GN=RALB PE=1 SV=1	18	8	16.3041	Typical	11	22.3041	Typical	9	13.0743	Typical	10	17.5338	Typical	12	26.3784	Typical	14	27.9932	Typical
Q562R1	Beta-actin-like protein 2 OS=Homo sapiens OX=9606 GN=ACTBL2 PE=1 SV=2	17	9	7.728	Typical	11	10.312	Typical	11	4.17372	Typical	11	5.90686	Typical	15	8.75772	Typical	11	6.784	Typical
O95208	Epsin-2 OS=Homo sapiens OX=9606 GN=EPN2 PE=1 SV=3	5	2	2	Typical	3	5	Typical	1	1	Typical	1	1	Typical	4	4	Typical	2	2	Typical
Q14157	Ubiquitin-associated protein 2-like OS=Homo sapiens OX=9606 GN=UBAP2L PE=1 SV=2	4	0	0		0	0		3	3	Typical	0	0		1	1	Typical	1	1	Typical
Q9Y625	Glypican-6 OS=Homo sapiens OX=9606 GN=GPC6 PE=1 SV=1	12	1	0.487805	Subset	4	3.97561	Typical	6	5.97561	Typical	0	0		8	7.95122	Typical	5	6.4878	Typical
P09622	Dihydrolipoyl dehydrogenase, mitochondrial OS=Homo sapiens OX=9606 GN=DLD PE=1 SV=2	3	0	0		2	2	Typical	2	2	Typical	0	0		0	0		0	0
Q9H0P0	Cytosolic 5'-nucleotidase 3A OS=Homo sapiens OX=9606 GN=NT5C3A PE=1 SV=3	2	0	0		1	2	Typical	2	2	Typical	0	0		0	0		0	0
Q04695	SWISS-PROT:Q04695 Tax_Id=9606 Gene_Symbol=KRT17 Keratin, type I cytoskeletal 17	28	15	12.7508	Typical	15	7.8527	Typical	20	11.8902	Typical	4	0.291349	Subset	5	0.208616	Subset	9	4.73978	Typical
Q9BZ68	Putative FERM domain-containing protein FRMD8P1 OS=Homo sapiens OX=9606 GN=FRMD8P1 PE=5 SV=2	2	0	0		1	0.1	Subset	0	0		0	0		2	1.1	Typical	2	1.1	Typical
P42126	Enoyl-CoA delta isomerase 1, mitochondrial OS=Homo sapiens OX=9606 GN=ECI1 PE=1 SV=1	3	0	0		3	3	Typical	2	3	Typical	0	0		0	0		0	0
A0A0B4J2D5	Putative glutamine amidotransferase-like class 1 domain-containing protein 3B, mitochondrial OS=Homo sapiens OX=9606 GN=GATD3B PE=5 SV=1	2	0	0		2	3	Typical	2	3	Typical	0	0		0	0		0	0
P07686	Beta-hexosaminidase subunit beta OS=Homo sapiens OX=9606 GN=HEXB PE=1 SV=3	5	0	0		1	1	Typical	3	4	Typical	0	0		5	6	Typical	1	2	Typical
O15372	Eukaryotic translation initiation factor 3 subunit H OS=Homo sapiens OX=9606 GN=EIF3H PE=1 SV=1	3	0	0		3	3	Typical	3	3	Typical	2	2	Typical	1	1	Typical	0	0
Q9UKS6	Protein kinase C and casein kinase substrate in neurons protein 3 OS=Homo sapiens OX=9606 GN=PACSIN3 PE=1 SV=2	16	8	13	Typical	8	17	Typical	11	15	Typical	11	14	Typical	11	24	Typical	12	28	Typical
Q9HC38	Glyoxalase domain-containing protein 4 OS=Homo sapiens OX=9606 GN=GLOD4 PE=1 SV=1	8	4	5	Typical	6	7	Typical	4	4	Typical	2	2	Typical	4	5	Typical	3	3	Typical
Q3ZCM7	Tubulin beta-8 chain OS=Homo sapiens OX=9606 GN=TUBB8 PE=1 SV=2	16	4	0.230072	Subset	7	0.553999	Subset	14	3.80578	Typical	8	0.702621	Subset	10	0.651569	Subset	6	0.410616	Subset
O95292	Vesicle-associated membrane protein-associated protein B/C OS=Homo sapiens OX=9606 GN=VAPB PE=1 SV=3	4	1	0.875	Typical	1	0.875	Typical	4	6.75	Typical	1	1	Typical	2	1.875	Typical	1	0.875	Typical
P42704	Leucine-rich PPR motif-containing protein, mitochondrial OS=Homo sapiens OX=9606 GN=LRPPRC PE=1 SV=3	4	0	0		1	1	Typical	3	3	Typical	0	0		0	0		0	0
Q92900	Regulator of nonsense transcripts 1 OS=Homo sapiens OX=9606 GN=UPF1 PE=1 SV=2	3	0	0		1	1	Typical	3	3	Typical	0	0		0	0		0	0
Q15437	Protein transport protein Sec23B OS=Homo sapiens OX=9606 GN=SEC23B PE=1 SV=2	2	0	0		1	1	Typical	2	3	Typical	0	0		0	0		0	0
P46776	60S ribosomal protein L27a OS=Homo sapiens OX=9606 GN=RPL27A PE=1 SV=2	3	2	3	Typical	3	6	Typical	2	2	Typical	1	2	Typical	2	3	Typical	1	2	Typical
Q12906	Interleukin enhancer-binding factor 3 OS=Homo sapiens OX=9606 GN=ILF3 PE=1 SV=3	7	1	1	Typical	2	3	Typical	6	8	Typical	2	2	Typical	3	3	Typical	1	1	Typical
Q96PY5	Formin-like protein 2 OS=Homo sapiens OX=9606 GN=FMNL2 PE=1 SV=3	20	7	6.66304	Typical	8	7.1087	Typical	7	8.1087	Typical	8	8.66304	Typical	14	17.7717	Typical	15	13.2174	Typical
P00558	Phosphoglycerate kinase 1 OS=Homo sapiens OX=9606 GN=PGK1 PE=1 SV=3	49	20	47	Typical	27	80	Typical	29	70	Typical	22	49	Typical	28	86	Typical	30	83	Typical
O75886	Signal transducing adapter molecule 2 OS=Homo sapiens OX=9606 GN=STAM2 PE=1 SV=1	8	5	5.66667	Typical	2	1.66667	Typical	3	2.66667	Typical	1	0.666667	Subset	4	5.66667	Typical	6	6.66667	Typical
P52569	Cationic amino acid transporter 2 OS=Homo sapiens OX=9606 GN=SLC7A2 PE=1 SV=2	5	2	1.19149	Typical	3	2.14894	Typical	1	0.382979	Subset	3	1.57447	Typical	5	5.34043	Typical	4	3.14894	Typical
P17690	SWISS-PROT:P17690 (Bos taurus) Beta-2-glycoprotein 1 precursor	4	1	1	Sameset	0	0		2	3	Typical	3	3	Typical	2	2	Typical	1	1	Sameset
P16930	Fumarylacetoacetase OS=Homo sapiens OX=9606 GN=FAH PE=1 SV=2	6	2	3	Typical	6	7	Typical	3	3	Typical	1	1	Typical	5	5	Typical	3	4	Typical
P13647	SWISS-PROT:P13647 Tax_Id=9606 Gene_Symbol=KRT5 Keratin, type II cytoskeletal 5	45	23	32.2014	Typical	29	38.9562	Typical	31	38.2879	Typical	6	2.29903	Typical	15	10.7404	Typical	23	33.2223	Typical
O95573	Fatty acid CoA ligase Acsl3 OS=Homo sapiens OX=9606 GN=ACSL3 PE=1 SV=3	7	2	1.32353	Typical	4	5.16176	Typical	6	4.48529	Typical	0	0		3	1.48529	Typical	1	0.161765	Subset
Q9UKG1	DCC-interacting protein 13-alpha OS=Homo sapiens OX=9606 GN=APPL1 PE=1 SV=1	5	1	1	Typical	3	3	Typical	1	1	Typical	0	0		3	4	Typical	2	2	Typical
P59998	Actin-related protein 2/3 complex subunit 4 OS=Homo sapiens OX=9606 GN=ARPC4 PE=1 SV=3	6	4	5	Typical	5	10	Typical	4	5	Typical	2	3	Typical	4	8	Typical	4	9	Typical
Q6IAA8	Ragulator complex protein LAMTOR1 OS=Homo sapiens OX=9606 GN=LAMTOR1 PE=1 SV=2	4	1	1	Typical	2	2	Typical	2	2	Typical	1	1	Typical	2	3	Typical	4	7	Typical
Q03247	SWISS-PROT:Q03247 (Bos taurus) Apolipoprotein E precursor	19	13	14.9272	Typical	13	18.8627	Typical	13	15.8627	Typical	18	33.1933	Typical	12	14.395	Typical	8	10.5322	Typical
P11166	Solute carrier family 2, facilitated glucose transporter member 1 OS=Homo sapiens OX=9606 GN=SLC2A1 PE=1 SV=2	7	4	4	Typical	5	11	Typical	5	9	Typical	5	5	Typical	7	16	Typical	4	13	Typical
Q9HCP0	Casein kinase I isoform gamma-1 OS=Homo sapiens OX=9606 GN=CSNK1G1 PE=1 SV=1	5	0	0		1	0.545455	Subset	1	0.545455	Sameset	2	0.545455	Subset	4	4.09091	Typical	3	0.818182	Subset
P15151	Poliovirus receptor OS=Homo sapiens OX=9606 GN=PVR PE=1 SV=2	4	1	1	Typical	1	2	Typical	4	5	Typical	3	3	Typical	2	2	Typical	1	1	Typical
P06213	Insulin receptor OS=Homo sapiens OX=9606 GN=INSR PE=1 SV=4	6	3	0.225352	Subset	3	1.11268	Typical	1	0.056338	Subset	0	0		5	2.16901	Typical	2	1.05634	Typical
P50570	Dynamin-2 OS=Homo sapiens OX=9606 GN=DNM2 PE=1 SV=2	10	2	2	Typical	2	1.84211	Typical	4	3.84211	Typical	1	1	Typical	8	8.52632	Typical	4	3.84211	Typical
P24752	Acetyl-CoA acetyltransferase, mitochondrial OS=Homo sapiens OX=9606 GN=ACAT1 PE=1 SV=1	3	0	0		1	1	Typical	3	4	Typical	0	0		0	0		0	0
Q9Y2Q3	Glutathione S-transferase kappa 1 OS=Homo sapiens OX=9606 GN=GSTK1 PE=1 SV=3	2	0	0		1	1	Typical	2	4	Typical	0	0		0	0		0	0
P11387	DNA topoisomerase 1 OS=Homo sapiens OX=9606 GN=TOP1 PE=1 SV=2	9	0	0		5	7	Typical	5	6	Typical	3	4	Typical	3	3	Typical	0	0
Q9NZ53	Podocalyxin-like protein 2 OS=Homo sapiens OX=9606 GN=PODXL2 PE=1 SV=1	2	0	0		0	0		1	1	Typical	0	0		1	1	Typical	1	2	Typical
Q9Y570	Protein phosphatase methylesterase 1 OS=Homo sapiens OX=9606 GN=PPME1 PE=1 SV=3	4	0	0		0	0		1	1	Typical	0	0		2	2	Typical	1	1	Typical
P16278	Beta-galactosidase OS=Homo sapiens OX=9606 GN=GLB1 PE=1 SV=2	2	0	0		0	0		1	1	Typical	0	0		2	2	Typical	1	1	Typical
P61457	Pterin-4-alpha-carbinolamine dehydratase OS=Homo sapiens OX=9606 GN=PCBD1 PE=1 SV=2	2	0	0		0	0		1	1	Typical	0	0		2	2	Typical	1	1	Typical
Q96DH6	RNA-binding protein Musashi homolog 2 OS=Homo sapiens OX=9606 GN=MSI2 PE=1 SV=1	2	0	0		0	0		1	1	Typical	0	0		1	2	Typical	1	1	Typical
Q9UG63	ATP-binding cassette sub-family F member 2 OS=Homo sapiens OX=9606 GN=ABCF2 PE=1 SV=2	2	0	0		0	0		1	1	Typical	0	0		2	2	Typical	1	1	Typical
Q8TDZ2	[F-actin]-monooxygenase MICAL1 OS=Homo sapiens OX=9606 GN=MICAL1 PE=1 SV=2	12	4	4	Typical	2	2	Typical	3	3	Typical	0	0		10	11	Typical	3	3	Typical
P98172	Ephrin-B1 OS=Homo sapiens OX=9606 GN=EFNB1 PE=1 SV=1	4	0	0		1	1	Typical	1	1	Typical	1	1	Typical	4	6	Typical	1	1	Typical
Q92526	T-complex protein 1 subunit zeta-2 OS=Homo sapiens OX=9606 GN=CCT6B PE=1 SV=5	5	3	1.4878	Typical	4	4.85366	Typical	3	1.36585	Typical	3	0.365854	Subset	3	1.4878	Typical	2	3.2439	Typical
Q5M775	Cytospin-B OS=Homo sapiens OX=9606 GN=SPECC1 PE=1 SV=1	4	0	0		0	0		2	2	Typical	0	0		2	2	Typical	1	1	Typical
Q96AJ9	Vesicle transport through interaction with t-SNAREs homolog 1A OS=Homo sapiens OX=9606 GN=VTI1A PE=1 SV=2	2	0	0		0	0		2	2	Typical	0	0		2	2	Typical	1	1	Typical
P49023	Paxillin OS=Homo sapiens OX=9606 GN=PXN PE=1 SV=3	2	0	0		0	0		1	2	Typical	0	0		2	2	Typical	1	1	Typical
Q8IVH8	Mitogen-activated protein kinase kinase kinase kinase 3 OS=Homo sapiens OX=9606 GN=MAP4K3 PE=1 SV=1	2	0	0		0	0		2	2	Typical	0	0		2	2	Typical	1	1	Typical
Q9NX76	CKLF-like MARVEL transmembrane domain-containing protein 6 OS=Homo sapiens OX=9606 GN=CMTM6 PE=1 SV=1	2	0	0		0	0		2	2	Typical	0	0		2	2	Typical	1	1	Typical
P49591	Serine--tRNA ligase, cytoplasmic OS=Homo sapiens OX=9606 GN=SARS1 PE=1 SV=3	6	2	3	Typical	5	7	Typical	5	5	Typical	2	2	Typical	6	10	Typical	5	8	Typical
O15160	DNA-directed RNA polymerases I and III subunit RPAC1 OS=Homo sapiens OX=9606 GN=POLR1C PE=1 SV=1	2	0	0		0	0		2	2	Typical	0	0		0	0		0	0
Q6ZRP7	Sulfhydryl oxidase 2 OS=Homo sapiens OX=9606 GN=QSOX2 PE=1 SV=3	2	0	0		0	0		2	2	Typical	0	0		0	0		0	0
P41227	N-alpha-acetyltransferase 10 OS=Homo sapiens OX=9606 GN=NAA10 PE=1 SV=1	2	0	0		0	0		2	2	Typical	0	0		0	0		0	0
Q7Z7H5	Transmembrane emp24 domain-containing protein 4 OS=Homo sapiens OX=9606 GN=TMED4 PE=1 SV=1	2	0	0		0	0		2	2	Typical	0	0		0	0		0	0
Q10471	Polypeptide N-acetylgalactosaminyltransferase 2 OS=Homo sapiens OX=9606 GN=GALNT2 PE=1 SV=1	2	0	0		0	0		2	2	Typical	0	0		0	0		0	0
Q9H7Z7	Prostaglandin E synthase 2 OS=Homo sapiens OX=9606 GN=PTGES2 PE=1 SV=1	2	0	0		0	0		2	2	Typical	0	0		0	0		0	0
Q5SW79	Centrosomal protein of 170 kDa OS=Homo sapiens OX=9606 GN=CEP170 PE=1 SV=1	2	0	0		0	0		2	2	Typical	0	0		0	0		0	0
Q9H2U1	ATP-dependent DNA/RNA helicase DHX36 OS=Homo sapiens OX=9606 GN=DHX36 PE=1 SV=2	2	0	0		0	0		2	2	Typical	0	0		0	0		0	0
P50851	Lipopolysaccharide-responsive and beige-like anchor protein OS=Homo sapiens OX=9606 GN=LRBA PE=1 SV=4	2	0	0		0	0		2	2	Typical	0	0		0	0		0	0
Q9Y5P4	Ceramide transfer protein OS=Homo sapiens OX=9606 GN=CERT1 PE=1 SV=1	2	0	0		0	0		2	2	Typical	0	0		0	0		0	0
Q7LGA3	Heparan sulfate 2-O-sulfotransferase 1 OS=Homo sapiens OX=9606 GN=HS2ST1 PE=1 SV=1	2	0	0		0	0		2	2	Typical	0	0		0	0		0	0
O95831	Apoptosis-inducing factor 1, mitochondrial OS=Homo sapiens OX=9606 GN=AIFM1 PE=1 SV=1	2	0	0		0	0		2	2	Typical	0	0		0	0		0	0
Q9NR46	Endophilin-B2 OS=Homo sapiens OX=9606 GN=SH3GLB2 PE=1 SV=1	2	0	0		0	0		2	2	Typical	0	0		0	0		0	0
O75643	U5 small nuclear ribonucleoprotein 200 kDa helicase OS=Homo sapiens OX=9606 GN=SNRNP200 PE=1 SV=2	2	0	0		0	0		2	2	Typical	0	0		0	0		0	0
P05114	Non-histone chromosomal protein HMG-14 OS=Homo sapiens OX=9606 GN=HMGN1 PE=1 SV=3	2	0	0		0	0		2	2	Typical	0	0		0	0		0	0
O94925	Glutaminase kidney isoform, mitochondrial OS=Homo sapiens OX=9606 GN=GLS PE=1 SV=1	2	0	0		0	0		2	2	Typical	0	0		0	0		0	0
P35813	Protein phosphatase 1A OS=Homo sapiens OX=9606 GN=PPM1A PE=1 SV=1	2	0	0		0	0		2	2	Typical	0	0		0	0		0	0
O94776	Metastasis-associated protein MTA2 OS=Homo sapiens OX=9606 GN=MTA2 PE=1 SV=1	2	0	0		0	0		2	2	Typical	0	0		0	0		0	0
Q14011	Cold-inducible RNA-binding protein OS=Homo sapiens OX=9606 GN=CIRBP PE=1 SV=1	2	0	0		0	0		2	2	Typical	0	0		0	0		0	0
Q96AG4	Leucine-rich repeat-containing protein 59 OS=Homo sapiens OX=9606 GN=LRRC59 PE=1 SV=1	2	0	0		0	0		2	2	Typical	0	0		0	0		0	0
P22570	NADPH:adrenodoxin oxidoreductase, mitochondrial OS=Homo sapiens OX=9606 GN=FDXR PE=1 SV=3	2	0	0		0	0		2	2	Typical	0	0		0	0		0	0
P49916	DNA ligase 3 OS=Homo sapiens OX=9606 GN=LIG3 PE=1 SV=2	2	0	0		0	0		2	2	Typical	0	0		0	0		0	0
P51798	H(+)/Cl(-) exchange transporter 7 OS=Homo sapiens OX=9606 GN=CLCN7 PE=1 SV=2	2	0	0		0	0		2	2	Typical	0	0		0	0		0	0
Q13148	TAR DNA-binding protein 43 OS=Homo sapiens OX=9606 GN=TARDBP PE=1 SV=1	2	0	0		0	0		2	2	Typical	0	0		0	0		0	0
Q9Y263	Phospholipase A-2-activating protein OS=Homo sapiens OX=9606 GN=PLAA PE=1 SV=2	2	0	0		0	0		2	2	Typical	0	0		0	0		0	0
Q13435	Splicing factor 3B subunit 2 OS=Homo sapiens OX=9606 GN=SF3B2 PE=1 SV=2	2	0	0		0	0		2	2	Typical	0	0		0	0		0	0
Q92621	Nuclear pore complex protein Nup205 OS=Homo sapiens OX=9606 GN=NUP205 PE=1 SV=3	1	0	0		0	0		1	2	Typical	0	0		0	0		0	0
Q9H0A0	RNA cytidine acetyltransferase OS=Homo sapiens OX=9606 GN=NAT10 PE=1 SV=2	1	0	0		0	0		1	2	Typical	0	0		0	0		0	0
Q7Z2Z2	Elongation factor-like GTPase 1 OS=Homo sapiens OX=9606 GN=EFL1 PE=1 SV=2	1	0	0		0	0		1	2	Typical	0	0		0	0		0	0
Q99714	3-hydroxyacyl-CoA dehydrogenase type-2 OS=Homo sapiens OX=9606 GN=HSD17B10 PE=1 SV=3	1	0	0		0	0		1	2	Typical	0	0		0	0		0	0
Q9Y2W1	Thyroid hormone receptor-associated protein 3 OS=Homo sapiens OX=9606 GN=THRAP3 PE=1 SV=2	1	0	0		0	0		1	2	Typical	0	0		0	0		0	0
O75569	Interferon-inducible double-stranded RNA-dependent protein kinase activator A OS=Homo sapiens OX=9606 GN=PRKRA PE=1 SV=1	1	0	0		0	0		1	2	Typical	0	0		0	0		0	0
Q9HAU5	Regulator of nonsense transcripts 2 OS=Homo sapiens OX=9606 GN=UPF2 PE=1 SV=1	1	0	0		0	0		1	2	Typical	0	0		0	0		0	0
Q9HCE1	Helicase MOV-10 OS=Homo sapiens OX=9606 GN=MOV10 PE=1 SV=2	1	0	0		0	0		1	2	Typical	0	0		0	0		0	0
Q8TAQ2	SWI/SNF complex subunit SMARCC2 OS=Homo sapiens OX=9606 GN=SMARCC2 PE=1 SV=1	1	0	0		0	0		1	2	Typical	0	0		0	0		0	0
Q08J23	RNA cytosine C(5)-methyltransferase NSUN2 OS=Homo sapiens OX=9606 GN=NSUN2 PE=1 SV=2	1	0	0		0	0		1	2	Typical	0	0		0	0		0	0
P42357	Histidine ammonia-lyase OS=Homo sapiens OX=9606 GN=HAL PE=1 SV=1	2	0	0		0	0		2	2	Typical	0	0		0	0		0	0
P12532	Creatine kinase U-type, mitochondrial OS=Homo sapiens OX=9606 GN=CKMT1B PE=1 SV=1	1	0	0		0	0		1	2	Typical	0	0		0	0		0	0
Q969X5	Endoplasmic reticulum-Golgi intermediate compartment protein 1 OS=Homo sapiens OX=9606 GN=ERGIC1 PE=1 SV=1	1	0	0		0	0		1	2	Typical	0	0		0	0		0	0
Q8NBZ7	UDP-glucuronic acid decarboxylase 1 OS=Homo sapiens OX=9606 GN=UXS1 PE=1 SV=1	1	0	0		0	0		1	2	Typical	0	0		0	0		0	0
Q66PJ3	ADP-ribosylation factor-like protein 6-interacting protein 4 OS=Homo sapiens OX=9606 GN=ARL6IP4 PE=1 SV=2	1	0	0		0	0		1	2	Typical	0	0		0	0		0	0
Q7Z388	Probable C-mannosyltransferase DPY19L4 OS=Homo sapiens OX=9606 GN=DPY19L4 PE=1 SV=1	1	0	0		0	0		1	2	Typical	0	0		0	0		0	0
O14828	Secretory carrier-associated membrane protein 3 OS=Homo sapiens OX=9606 GN=SCAMP3 PE=1 SV=3	7	3	3	Typical	2	2	Typical	4	4	Typical	1	1	Typical	4	5	Typical	7	9	Typical
Q9UHY7	Enolase-phosphatase E1 OS=Homo sapiens OX=9606 GN=ENOPH1 PE=1 SV=1	4	1	2	Typical	3	5	Typical	2	2	Typical	1	2	Typical	4	10	Typical	3	3	Typical
P35270	Sepiapterin reductase OS=Homo sapiens OX=9606 GN=SPR PE=1 SV=1	6	3	3	Typical	4	5	Typical	2	2	Typical	1	1	Typical	3	3	Typical	2	2	Typical
P52306	Rap1 GTPase-GDP dissociation stimulator 1 OS=Homo sapiens OX=9606 GN=RAP1GDS1 PE=1 SV=3	9	0	0		6	6	Typical	3	3	Typical	0	0		6	8	Typical	3	4	Typical
P37840	Alpha-synuclein OS=Homo sapiens OX=9606 GN=SNCA PE=1 SV=1	5	4	11	Typical	4	11	Typical	3	7	Typical	3	7	Typical	4	11	Typical	4	8	Typical
Q9UI30	Multifunctional methyltransferase subunit TRM112-like protein OS=Homo sapiens OX=9606 GN=TRMT112 PE=1 SV=1	2	1	1	Typical	1	1	Typical	1	1	Typical	0	0		0	0		0	0
Q8WVM7	Cohesin subunit SA-1 OS=Homo sapiens OX=9606 GN=STAG1 PE=1 SV=3	1	1	1	Typical	1	1	Typical	1	1	Typical	0	0		0	0		0	0
Q53EZ4	Centrosomal protein of 55 kDa OS=Homo sapiens OX=9606 GN=CEP55 PE=1 SV=3	2	1	1	Typical	1	1	Typical	0	0		1	1	Typical	0	0		0	0
P49454	Centromere protein F OS=Homo sapiens OX=9606 GN=CENPF PE=1 SV=3	1	1	1	Typical	1	1	Typical	0	0		1	1	Typical	0	0		0	0
Q9Y262	Eukaryotic translation initiation factor 3 subunit L OS=Homo sapiens OX=9606 GN=EIF3L PE=1 SV=1	13	2	3	Typical	5	7	Typical	11	13	Typical	4	4	Typical	4	4	Typical	4	5	Typical
ENSEMBL:ENSBTAP00000018574	(Bos taurus) 55 kDa protein	14	8	12	Typical	10	11	Typical	7	9	Typical	4	4	Typical	9	14	Typical	2	2	Typical
P36551	Oxygen-dependent coproporphyrinogen-III oxidase, mitochondrial OS=Homo sapiens OX=9606 GN=CPOX PE=1 SV=3	4	0	0		3	4	Typical	2	3	Typical	0	0		0	0		0	0
P24666	Low molecular weight phosphotyrosine protein phosphatase OS=Homo sapiens OX=9606 GN=ACP1 PE=1 SV=3	4	2	2	Typical	3	8	Typical	3	3	Typical	4	4	Typical	3	3	Typical	2	2	Typical
O75487	Glypican-4 OS=Homo sapiens OX=9606 GN=GPC4 PE=1 SV=4	10	2	1.5122	Typical	4	3.02439	Typical	6	6.02439	Typical	1	1	Typical	7	9.04878	Typical	5	5.5122	Typical
P32004	Neural cell adhesion molecule L1 OS=Homo sapiens OX=9606 GN=L1CAM PE=1 SV=2	26	6	8	Typical	10	12	Typical	13	17	Typical	17	21	Typical	18	27	Typical	10	14	Typical
P20645	Cation-dependent mannose-6-phosphate receptor OS=Homo sapiens OX=9606 GN=M6PR PE=1 SV=1	5	0	0		2	2	Typical	5	9	Typical	0	0		3	7	Typical	3	7	Typical
Q9NR82	Potassium voltage-gated channel subfamily KQT member 5 OS=Homo sapiens OX=9606 GN=KCNQ5 PE=1 SV=3	4	0	0		2	2	Typical	1	1	Typical	0	0		4	4	Typical	2	2	Typical
Q9Y5Y0	Feline leukemia virus subgroup C receptor-related protein 1 OS=Homo sapiens OX=9606 GN=FLVCR1 PE=1 SV=1	3	0	0		1	2	Typical	1	1	Typical	0	0		3	4	Typical	2	2	Typical
P08648	Integrin alpha-5 OS=Homo sapiens OX=9606 GN=ITGA5 PE=1 SV=2	3	0	0		2	2	Typical	1	1	Typical	0	0		3	4	Typical	2	2	Typical
Q9NQI0	Probable ATP-dependent RNA helicase DDX4 OS=Homo sapiens OX=9606 GN=DDX4 PE=1 SV=2	3	0	0		3	2.11765	Typical	1	0.117647	Subset	0	0		1	0.117647	Subset	0	0
Q6P9B6	MTOR-associated protein MEAK7 OS=Homo sapiens OX=9606 GN=MEAK7 PE=1 SV=2	5	1	1	Typical	1	1	Typical	1	1	Typical	0	0		3	4	Typical	2	2	Typical
Q9HAT8	E3 ubiquitin-protein ligase pellino homolog 2 OS=Homo sapiens OX=9606 GN=PELI2 PE=1 SV=1	3	1	1	Typical	1	1	Typical	1	1	Typical	0	0		3	4	Typical	2	2	Typical
P16070	CD44 antigen OS=Homo sapiens OX=9606 GN=CD44 PE=1 SV=3	23	12	37	Typical	16	62	Typical	16	67	Typical	17	70	Typical	17	88	Typical	18	84	Typical
P63010	AP-2 complex subunit beta OS=Homo sapiens OX=9606 GN=AP2B1 PE=1 SV=1	26	7	5.10526	Typical	13	12.3158	Typical	8	5.63158	Typical	9	6.63158	Typical	18	14.7895	Typical	16	11.3158	Typical
ENSEMBL:ENSBTAP00000007350	(Bos taurus) similar to Complement C4-A precursor	25	12	10.7598	Typical	16	13.1618	Typical	13	9.52451	Typical	10	9.7598	Typical	15	12.5784	Typical	6	5.70588	Typical
Q8NBI5	Solute carrier family 43 member 3 OS=Homo sapiens OX=9606 GN=SLC43A3 PE=1 SV=2	7	1	1	Typical	2	4	Typical	2	6	Typical	2	3	Typical	6	10	Typical	4	6	Typical
P78347	General transcription factor II-I OS=Homo sapiens OX=9606 GN=GTF2I PE=1 SV=2	3	0	0		2	2	Typical	1	1	Typical	0	0		0	0		0	0
P36404	ADP-ribosylation factor-like protein 2 OS=Homo sapiens OX=9606 GN=ARL2 PE=1 SV=4	3	0	0		2	2	Typical	1	1	Typical	0	0		0	0		0	0
P02458	Collagen alpha-1(II) chain OS=Homo sapiens OX=9606 GN=COL2A1 PE=1 SV=3	1	0	0		1	2	Typical	1	1	Typical	0	0		0	0		0	0
P02649	Apolipoprotein E OS=Homo sapiens OX=9606 GN=APOE PE=1 SV=1	35	22	55.0728	Typical	21	49.1373	Typical	23	45.1373	Typical	25	71.8067	Typical	19	47.605	Typical	14	28.4678	Typical
Q15907	Ras-related protein Rab-11B OS=Homo sapiens OX=9606 GN=RAB11B PE=1 SV=4	15	10	9.14286	Sameset	11	13.4286	Typical	12	11.7143	Typical	10	8.42857	Typical	12	21.7143	Typical	11	16.7143	Typical
O00154	Cytosolic acyl coenzyme A thioester hydrolase OS=Homo sapiens OX=9606 GN=ACOT7 PE=1 SV=3	12	6	8	Typical	10	23	Typical	6	9	Typical	7	12	Typical	11	17	Typical	7	16	Typical
Q9BXP5	Serrate RNA effector molecule homolog OS=Homo sapiens OX=9606 GN=SRRT PE=1 SV=1	3	0	0		0	0		3	3	Typical	0	0		0	0		0	0
Q9Y5M8	Signal recognition particle receptor subunit beta OS=Homo sapiens OX=9606 GN=SRPRB PE=1 SV=3	3	0	0		0	0		3	3	Typical	0	0		0	0		0	0
Q9Y394	Dehydrogenase/reductase SDR family member 7 OS=Homo sapiens OX=9606 GN=DHRS7 PE=1 SV=1	3	0	0		0	0		3	3	Typical	0	0		0	0		0	0
Q9NSE4	Isoleucine--tRNA ligase, mitochondrial OS=Homo sapiens OX=9606 GN=IARS2 PE=1 SV=2	2	0	0		0	0		2	3	Typical	0	0		0	0		0	0
P53367	Arfaptin-1 OS=Homo sapiens OX=9606 GN=ARFIP1 PE=1 SV=2	2	0	0		0	0		2	3	Typical	0	0		0	0		0	0
Q8TBA6	Golgin subfamily A member 5 OS=Homo sapiens OX=9606 GN=GOLGA5 PE=1 SV=3	2	0	0		0	0		2	3	Typical	0	0		0	0		0	0
Q9Y3B4	Splicing factor 3B subunit 6 OS=Homo sapiens OX=9606 GN=SF3B6 PE=1 SV=1	2	0	0		0	0		2	3	Typical	0	0		0	0		0	0
P23258	Tubulin gamma-1 chain OS=Homo sapiens OX=9606 GN=TUBG1 PE=1 SV=2	2	0	0		0	0		2	3	Typical	0	0		0	0		0	0
P11310	Medium-chain specific acyl-CoA dehydrogenase, mitochondrial OS=Homo sapiens OX=9606 GN=ACADM PE=1 SV=1	2	0	0		0	0		2	3	Typical	0	0		0	0		0	0
P33992	DNA replication licensing factor MCM5 OS=Homo sapiens OX=9606 GN=MCM5 PE=1 SV=5	2	0	0		0	0		2	3	Typical	0	0		0	0		0	0
Q6P996	Pyridoxal-dependent decarboxylase domain-containing protein 1 OS=Homo sapiens OX=9606 GN=PDXDC1 PE=1 SV=2	2	0	0		0	0		2	3	Typical	0	0		0	0		0	0
P46531	Neurogenic locus notch homolog protein 1 OS=Homo sapiens OX=9606 GN=NOTCH1 PE=1 SV=4	9	1	0.0363636	Subset	6	2.42326	Typical	2	0.0759676	Subset	1	0.0363636	Subset	6	2.46611	Typical	2	0.344056	Subset
P68366	Tubulin alpha-4A chain OS=Homo sapiens OX=9606 GN=TUBA4A PE=1 SV=1	24	11	11.1399	Typical	15	22.062	Typical	17	25.5865	Subset	12	18.2273	Typical	16	23.5786	Typical	10	10.2063	Subset
Q96AE4	Far upstream element-binding protein 1 OS=Homo sapiens OX=9606 GN=FUBP1 PE=1 SV=3	7	0	0		4	3.29032	Typical	4	3.29032	Typical	2	2	Typical	2	1.29032	Typical	0	0
P30044	Peroxiredoxin-5, mitochondrial OS=Homo sapiens OX=9606 GN=PRDX5 PE=1 SV=4	8	4	6	Typical	6	10	Typical	6	8	Typical	0	0		5	10	Typical	2	3	Typical
Q9NY35	Claudin domain-containing protein 1 OS=Homo sapiens OX=9606 GN=CLDND1 PE=1 SV=1	6	3	3	Typical	4	8	Typical	3	5	Typical	3	4	Typical	5	11	Typical	6	10	Typical
P50448	SWISS-PROT:P50448 (Bos taurus) Factor XIIa inhibitor precursor	6	4	7	Typical	4	4	Typical	4	5	Typical	0	0		3	4	Typical	0	0
P04075	Fructose-bisphosphate aldolase A OS=Homo sapiens OX=9606 GN=ALDOA PE=1 SV=2	37	18	36.707	Typical	24	92.414	Typical	28	73.414	Typical	20	42.5605	Typical	24	86.5605	Typical	29	87.414	Typical
P09960	Leukotriene A-4 hydrolase OS=Homo sapiens OX=9606 GN=LTA4H PE=1 SV=2	11	3	3	Typical	6	8	Typical	6	6	Typical	3	3	Typical	4	4	Typical	2	2	Typical
O43924	Retinal rod rhodopsin-sensitive cGMP 3',5'-cyclic phosphodiesterase subunit delta OS=Homo sapiens OX=9606 GN=PDE6D PE=1 SV=1	2	1	1	Typical	1	1	Typical	0	0		0	0		2	2	Typical	0	0
P28715	DNA excision repair protein ERCC-5 OS=Homo sapiens OX=9606 GN=ERCC5 PE=1 SV=3	1	1	1	Typical	1	1	Typical	0	0		0	0		1	2	Typical	0	0
Q8NB49	Phospholipid-transporting ATPase IG OS=Homo sapiens OX=9606 GN=ATP11C PE=1 SV=3	2	1	0.0952381	Subset	0	0		0	0		0	0		1	1	Typical	1	1	Typical
P68104	Elongation factor 1-alpha 1 OS=Homo sapiens OX=9606 GN=EEF1A1 PE=1 SV=1	24	13	35.7311	Typical	18	106.605	Typical	17	74.958	Typical	11	38.563	Typical	14	93.0252	Typical	17	89.8656	Typical
Q9C0E2	Exportin-4 OS=Homo sapiens OX=9606 GN=XPO4 PE=1 SV=2	4	0	0		2	2	Typical	0	0		0	0		1	1	Typical	1	1	Typical
P57737	Coronin-7 OS=Homo sapiens OX=9606 GN=CORO7 PE=1 SV=2	1	0	0		1	2	Typical	0	0		0	0		1	1	Typical	1	1	Typical
Q8N0X7	Spartin OS=Homo sapiens OX=9606 GN=SPART PE=1 SV=1	5	4	4	Typical	4	4	Typical	2	2	Typical	2	2	Typical	5	6	Typical	4	6	Typical
P35527	Keratin, type I cytoskeletal 9 OS=Homo sapiens OX=9606 GN=KRT9 PE=1 SV=3	75	44	157.55	Typical	51	136.033	Typical	49	145.55	Typical	18	20.5166	Typical	26	61.5166	Typical	52	155.066	Typical
Q07866	Kinesin light chain 1 OS=Homo sapiens OX=9606 GN=KLC1 PE=1 SV=2	11	3	3	Typical	6	9	Typical	7	7	Typical	0	0		8	8.92105	Typical	6	8	Typical
P15924	Desmoplakin OS=Homo sapiens OX=9606 GN=DSP PE=1 SV=3	26	13	13	Typical	12	12	Typical	20	21	Typical	0	0		0	0		7	7	Typical
P29218	Inositol monophosphatase 1 OS=Homo sapiens OX=9606 GN=IMPA1 PE=1 SV=1	6	2	3	Typical	5	6	Typical	2	2	Typical	1	2	Typical	6	6	Typical	4	5	Typical
Q9Y3U8	60S ribosomal protein L36 OS=Homo sapiens OX=9606 GN=RPL36 PE=1 SV=3	4	0	0		1	1	Typical	4	5	Typical	1	1	Typical	2	4	Typical	1	1	Typical
Q13418	Integrin-linked protein kinase OS=Homo sapiens OX=9606 GN=ILK PE=1 SV=2	5	1	1	Typical	2	2	Typical	0	0		1	1	Typical	3	3	Typical	2	3	Typical
Q02878	60S ribosomal protein L6 OS=Homo sapiens OX=9606 GN=RPL6 PE=1 SV=3	11	6	7	Typical	9	16	Typical	8	16	Typical	5	10	Typical	7	11	Typical	5	8	Typical
Q96Q45	Transmembrane protein 237 OS=Homo sapiens OX=9606 GN=TMEM237 PE=1 SV=2	4	2	2	Typical	1	1	Typical	0	0		1	1	Typical	4	4	Typical	1	2	Typical
Q9BSQ5	Cerebral cavernous malformations 2 protein OS=Homo sapiens OX=9606 GN=CCM2 PE=1 SV=1	5	1	1	Typical	2	2	Typical	0	0		1	1	Typical	4	4	Typical	2	2	Typical
Q16822	Phosphoenolpyruvate carboxykinase [GTP], mitochondrial OS=Homo sapiens OX=9606 GN=PCK2 PE=1 SV=4	4	0	0		0	0		4	4	Typical	0	0		0	0		0	0
O15355	Protein phosphatase 1G OS=Homo sapiens OX=9606 GN=PPM1G PE=1 SV=1	3	0	0		0	0		3	4	Typical	0	0		0	0		0	0
Q9BRK5	45 kDa calcium-binding protein OS=Homo sapiens OX=9606 GN=SDF4 PE=1 SV=1	4	0	0		0	0		4	4	Typical	0	0		0	0		0	0
Q29RF7	Sister chromatid cohesion protein PDS5 homolog A OS=Homo sapiens OX=9606 GN=PDS5A PE=1 SV=1	2	0	0		0	0		2	4	Typical	0	0		0	0		0	0
P18031	Tyrosine-protein phosphatase non-receptor type 1 OS=Homo sapiens OX=9606 GN=PTPN1 PE=1 SV=1	3	0	0		0	0		3	4	Typical	0	0		0	0		0	0
Q15717	ELAV-like protein 1 OS=Homo sapiens OX=9606 GN=ELAVL1 PE=1 SV=2	2	0	0		0	0		2	4	Typical	0	0		0	0		0	0
Q32PJ2	SWISS-PROT:Q32PJ2 (Bos taurus) Apolipoprotein A-IV precursor	7	3	3	Typical	5	7	Typical	2	2	Typical	4	4	Typical	5	5	Typical	0	0
P06241	Tyrosine-protein kinase Fyn OS=Homo sapiens OX=9606 GN=FYN PE=1 SV=3	14	8	5.45496	Typical	11	8.48555	Typical	2	2	Typical	7	5.48555	Typical	9	8.39045	Typical	6	7.22581	Typical
P61204	ADP-ribosylation factor 3 OS=Homo sapiens OX=9606 GN=ARF3 PE=1 SV=2	20	9	23.274	Typical	15	36.1709	Typical	13	27.0402	Typical	10	21.4381	Typical	14	36.8215	Typical	12	30.9309	Typical
O60506	Heterogeneous nuclear ribonucleoprotein Q OS=Homo sapiens OX=9606 GN=SYNCRIP PE=1 SV=2	16	5	5.55814	Typical	13	20.1163	Typical	13	20.5581	Typical	5	8.55814	Typical	10	12.7791	Typical	7	8	Typical
ENSEMBL:ENSBTAP00000031900	(Bos taurus) 121 kDa protein	5	0	0		3	3	Typical	0	0		0	0		3	3	Typical	0	0
P13797	Plastin-3 OS=Homo sapiens OX=9606 GN=PLS3 PE=1 SV=4	22	6	5.83922	Typical	9	11.7559	Typical	11	11.8626	Typical	4	3.94595	Typical	18	24.3788	Typical	7	9.67844	Typical
O75347	Tubulin-specific chaperone A OS=Homo sapiens OX=9606 GN=TBCA PE=1 SV=3	10	4	8	Typical	4	7	Typical	6	6	Typical	4	5	Typical	6	12	Typical	5	12	Typical
Q14669	E3 ubiquitin-protein ligase TRIP12 OS=Homo sapiens OX=9606 GN=TRIP12 PE=1 SV=1	4	0	0		2	2	Typical	0	0		0	0		2	3	Typical	0	0
O95372	Acyl-protein thioesterase 2 OS=Homo sapiens OX=9606 GN=LYPLA2 PE=1 SV=1	3	0	0		2	2	Typical	0	0		0	0		3	3	Typical	0	0
P41240	Tyrosine-protein kinase CSK OS=Homo sapiens OX=9606 GN=CSK PE=1 SV=1	2	0	0		1	2	Typical	0	0		0	0		2	3	Typical	0	0
P00742	Coagulation factor X OS=Homo sapiens OX=9606 GN=F10 PE=1 SV=2	2	0	0		2	2	Typical	0	0		0	0		2	3	Typical	0	0
P20336	Ras-related protein Rab-3A OS=Homo sapiens OX=9606 GN=RAB3A PE=1 SV=1	4	1	0.0208333	Subset	1	0.0260417	Subset	1	0.0260417	Subset	2	0.0355203	Subset	2	1.03646	Typical	3	1.04167	Typical
Q2KIF2	TREMBL:Q2KIF2 (Bos taurus) Similar to leucine-rich alpha-2-glycoprotein 1	9	6	7	Typical	3	4	Typical	2	3	Typical	1	1	Typical	6	9	Typical	2	2	Typical
P09525	Annexin A4 OS=Homo sapiens OX=9606 GN=ANXA4 PE=1 SV=4	24	11	14	Typical	15	26	Typical	17	37	Typical	12	16	Typical	15	26	Typical	13	16	Typical
P27986	Phosphatidylinositol 3-kinase regulatory subunit alpha OS=Homo sapiens OX=9606 GN=PIK3R1 PE=1 SV=2	3	0	0		0	0		2	3	Typical	0	0		1	1	Sameset	0	0
Q7Z417	Nuclear fragile X mental retardation-interacting protein 2 OS=Homo sapiens OX=9606 GN=NUFIP2 PE=1 SV=1	2	0	0		0	0		2	3	Typical	0	0		1	1	Typical	0	0
P04114	Apolipoprotein B-100 OS=Homo sapiens OX=9606 GN=APOB PE=1 SV=2	15	4	4	Typical	5	4.17872	Typical	7	5.35745	Typical	13	25.6085	Typical	5	4.17872	Typical	1	1	Typical
Q9BYX4	Interferon-induced helicase C domain-containing protein 1 OS=Homo sapiens OX=9606 GN=IFIH1 PE=1 SV=3	5	0	0		0	0		5	5	Typical	0	0		0	0		0	0
Q9C004	Protein sprouty homolog 4 OS=Homo sapiens OX=9606 GN=SPRY4 PE=1 SV=2	7	0	0		4	6	Typical	6	9	Typical	1	1	Typical	5	13	Typical	5	7	Typical
Q13492	Phosphatidylinositol-binding clathrin assembly protein OS=Homo sapiens OX=9606 GN=PICALM PE=1 SV=2	9	4	4	Typical	7	8	Typical	3	3	Typical	5	5	Typical	8	10	Typical	8	9	Typical
P62826	GTP-binding nuclear protein Ran OS=Homo sapiens OX=9606 GN=RAN PE=1 SV=3	6	2	4	Typical	4	7	Typical	6	12	Typical	5	9	Typical	4	10	Typical	3	4	Typical
Q9UL54	Serine/threonine-protein kinase TAO2 OS=Homo sapiens OX=9606 GN=TAOK2 PE=1 SV=2	3	0	0		0	0		0	0		1	0.0215054	Subset	3	2.06452	Typical	1	0.0215054	Subset
P98194	Calcium-transporting ATPase type 2C member 1 OS=Homo sapiens OX=9606 GN=ATP2C1 PE=1 SV=3	2	1	1	Typical	0	0		1	1	Typical	1	1	Typical	0	0		0	0
P08579	U2 small nuclear ribonucleoprotein B'' OS=Homo sapiens OX=9606 GN=SNRPB2 PE=1 SV=1	1	0	0		1	1	Typical	1	1	Typical	1	1	Typical	0	0		0	0
Q9H910	Jupiter microtubule associated homolog 2 OS=Homo sapiens OX=9606 GN=JPT2 PE=1 SV=1	4	2	2	Typical	2	2	Typical	4	6	Typical	2	2	Typical	2	2	Typical	1	1	Typical
P46108	Adapter molecule crk OS=Homo sapiens OX=9606 GN=CRK PE=1 SV=2	6	1	2	Typical	3	3	Typical	2	2	Typical	0	0		6	6	Typical	2	2	Typical
O14495	Phospholipid phosphatase 3 OS=Homo sapiens OX=9606 GN=PLPP3 PE=1 SV=1	4	1	1	Typical	1	2	Typical	1	1	Typical	1	1	Typical	4	6	Typical	2	2	Typical
P27695	DNA-(apurinic or apyrimidinic site) endonuclease OS=Homo sapiens OX=9606 GN=APEX1 PE=1 SV=2	5	0	0		1	1	Typical	5	5	Typical	0	0		0	0		0	0
Q5T4S7	E3 ubiquitin-protein ligase UBR4 OS=Homo sapiens OX=9606 GN=UBR4 PE=1 SV=1	5	0	0		1	1	Typical	5	5	Typical	0	0		0	0		0	0
P32969	60S ribosomal protein L9 OS=Homo sapiens OX=9606 GN=RPL9P9 PE=1 SV=1	3	1	2	Typical	3	5	Typical	3	5	Typical	1	1	Typical	2	2	Typical	1	1	Typical
Q9UKU9	Angiopoietin-related protein 2 OS=Homo sapiens OX=9606 GN=ANGPTL2 PE=1 SV=1	2	1	1	Typical	1	1	Typical	0	0		0	0		1	1	Typical	0	0
Q53FT3	Protein Hikeshi OS=Homo sapiens OX=9606 GN=HIKESHI PE=1 SV=2	1	1	1	Typical	1	1	Typical	0	0		0	0		1	1	Typical	0	0
P48059	LIM and senescent cell antigen-like-containing domain protein 1 OS=Homo sapiens OX=9606 GN=LIMS1 PE=1 SV=4	1	1	1	Typical	1	1	Typical	0	0		0	0		1	1	Typical	0	0
Q8N6M0	Deubiquitinase OTUD6B OS=Homo sapiens OX=9606 GN=OTUD6B PE=1 SV=1	1	1	1	Typical	1	1	Typical	0	0		0	0		0	0		1	1	Typical
Q96P63	Serpin B12 OS=Homo sapiens OX=9606 GN=SERPINB12 PE=1 SV=1	1	1	1	Typical	1	1	Typical	0	0		0	0		0	0		1	1	Typical
P24530	Endothelin receptor type B OS=Homo sapiens OX=9606 GN=EDNRB PE=1 SV=1	2	0	0		1	2	Typical	0	0		2	2	Typical	0	0		0	0
P15636	SWISS-PROT:P15636 Protease I precursor Lysyl endopeptidase Achromobacter lyticus.	68	32	356	Typical	31	288	Typical	30	166	Typical	31	193	Typical	29	269	Typical	57	474	Typical
Q15646	2'-5'-oligoadenylate synthase-like protein OS=Homo sapiens OX=9606 GN=OASL PE=1 SV=2	7	0	0		0	0		7	7	Typical	0	0		0	0		0	0
Q3LXA3	Triokinase/FMN cyclase OS=Homo sapiens OX=9606 GN=TKFC PE=1 SV=2	3	0	0		1	1	Typical	1	1	Typical	0	0		2	3	Typical	2	2	Typical
P53992	Protein transport protein Sec24C OS=Homo sapiens OX=9606 GN=SEC24C PE=1 SV=3	3	0	0		0	0		3	4	Typical	0	0		1	1	Typical	0	0
P18827	Syndecan-1 OS=Homo sapiens OX=9606 GN=SDC1 PE=1 SV=3	2	0	0		0	0		0	0		0	0		2	2	Typical	0	0
Q8TCD5	5'(3')-deoxyribonucleotidase, cytosolic type OS=Homo sapiens OX=9606 GN=NT5C PE=1 SV=2	2	0	0		0	0		0	0		0	0		2	2	Typical	0	0
P50895	Basal cell adhesion molecule OS=Homo sapiens OX=9606 GN=BCAM PE=1 SV=2	2	0	0		0	0		0	0		0	0		2	2	Typical	0	0
Q96P48	Arf-GAP with Rho-GAP domain, ANK repeat and PH domain-containing protein 1 OS=Homo sapiens OX=9606 GN=ARAP1 PE=1 SV=3	2	0	0		0	0		0	0		0	0		2	2	Typical	0	0
Q9Y4C2	TRPM8 channel-associated factor 1 OS=Homo sapiens OX=9606 GN=TCAF1 PE=1 SV=3	2	0	0		0	0		0	0		0	0		2	2	Typical	0	0
O00471	Exocyst complex component 5 OS=Homo sapiens OX=9606 GN=EXOC5 PE=1 SV=1	2	0	0		0	0		0	0		0	0		2	2	Typical	0	0
O95817	BAG family molecular chaperone regulator 3 OS=Homo sapiens OX=9606 GN=BAG3 PE=1 SV=3	2	0	0		0	0		0	0		0	0		2	2	Typical	0	0
Q96C24	Synaptotagmin-like protein 4 OS=Homo sapiens OX=9606 GN=SYTL4 PE=1 SV=2	2	0	0		0	0		0	0		0	0		2	2	Typical	0	0
P45877	Peptidyl-prolyl cis-trans isomerase C OS=Homo sapiens OX=9606 GN=PPIC PE=1 SV=1	1	0	0		0	0		0	0		0	0		1	2	Typical	0	0
Q6ZV29	Patatin-like phospholipase domain-containing protein 7 OS=Homo sapiens OX=9606 GN=PNPLA7 PE=1 SV=4	1	0	0		0	0		0	0		0	0		1	2	Typical	0	0
Q9NP61	ADP-ribosylation factor GTPase-activating protein 3 OS=Homo sapiens OX=9606 GN=ARFGAP3 PE=1 SV=1	1	0	0		0	0		0	0		0	0		1	2	Typical	0	0
Q9BX10	GTP-binding protein 2 OS=Homo sapiens OX=9606 GN=GTPBP2 PE=1 SV=1	1	0	0		0	0		0	0		0	0		1	2	Typical	0	0
Q9BZH6	WD repeat-containing protein 11 OS=Homo sapiens OX=9606 GN=WDR11 PE=1 SV=1	1	0	0		0	0		0	0		0	0		1	2	Typical	0	0
Q9H7D7	WD repeat-containing protein 26 OS=Homo sapiens OX=9606 GN=WDR26 PE=1 SV=3	1	0	0		0	0		0	0		0	0		1	2	Typical	0	0
Q15643	Thyroid receptor-interacting protein 11 OS=Homo sapiens OX=9606 GN=TRIP11 PE=1 SV=3	1	0	0		0	0		0	0		0	0		1	2	Typical	0	0
Q9NV35	Nucleotide triphosphate diphosphatase NUDT15 OS=Homo sapiens OX=9606 GN=NUDT15 PE=1 SV=1	1	0	0		0	0		0	0		0	0		1	2	Typical	0	0
Q13191	E3 ubiquitin-protein ligase CBL-B OS=Homo sapiens OX=9606 GN=CBLB PE=1 SV=2	1	0	0		0	0		0	0		0	0		1	2	Typical	0	0
Q8IUI8	Cytokine receptor-like factor 3 OS=Homo sapiens OX=9606 GN=CRLF3 PE=1 SV=2	1	0	0		0	0		0	0		0	0		1	2	Typical	0	0
A2RU67	Protein FAM234B OS=Homo sapiens OX=9606 GN=FAM234B PE=1 SV=1	1	0	0		0	0		0	0		0	0		1	2	Typical	0	0
P43155	Carnitine O-acetyltransferase OS=Homo sapiens OX=9606 GN=CRAT PE=1 SV=5	2	0	0		0	0		0	0		0	0		2	2	Typical	0	0
P53667	LIM domain kinase 1 OS=Homo sapiens OX=9606 GN=LIMK1 PE=1 SV=3	1	0	0		0	0		0	0		0	0		1	2	Typical	0	0
P16333	Cytoplasmic protein NCK1 OS=Homo sapiens OX=9606 GN=NCK1 PE=1 SV=1	3	0	0		3	3.28571	Typical	0	0		1	0.285714	Sameset	2	1.28571	Typical	1	0.285714	Subset
Q96QZ7	Membrane-associated guanylate kinase, WW and PDZ domain-containing protein 1 OS=Homo sapiens OX=9606 GN=MAGI1 PE=1 SV=3	5	0	0		1	1	Typical	2	2	Typical	0	0		5	6	Typical	1	1	Typical
Q15424	Scaffold attachment factor B1 OS=Homo sapiens OX=9606 GN=SAFB PE=1 SV=4	3	0	0		1	1	Typical	2	2	Sameset	0	0		0	0		0	0
Q9HAV4	Exportin-5 OS=Homo sapiens OX=9606 GN=XPO5 PE=1 SV=1	3	0	0		1	1	Typical	2	2	Typical	0	0		0	0		0	0
Q9NWU2	Glucose-induced degradation protein 8 homolog OS=Homo sapiens OX=9606 GN=GID8 PE=1 SV=1	3	0	0		1	1	Typical	2	2	Typical	0	0		0	0		0	0
Q86UE4	Protein LYRIC OS=Homo sapiens OX=9606 GN=MTDH PE=1 SV=2	2	0	0		1	1	Typical	2	2	Typical	0	0		0	0		0	0
O95218	Zinc finger Ran-binding domain-containing protein 2 OS=Homo sapiens OX=9606 GN=ZRANB2 PE=1 SV=2	2	0	0		1	1	Typical	2	2	Typical	0	0		0	0		0	0
P34897	Serine hydroxymethyltransferase, mitochondrial OS=Homo sapiens OX=9606 GN=SHMT2 PE=1 SV=3	1	0	0		1	1	Typical	1	2	Typical	0	0		0	0		0	0
Q96C86	m7GpppX diphosphatase OS=Homo sapiens OX=9606 GN=DCPS PE=1 SV=2	1	0	0		1	1	Typical	1	2	Typical	0	0		0	0		0	0
Q9P2X0	Dolichol-phosphate mannosyltransferase subunit 3 OS=Homo sapiens OX=9606 GN=DPM3 PE=1 SV=2	1	0	0		1	1	Typical	1	2	Typical	0	0		0	0		0	0
P13693	Translationally-controlled tumor protein OS=Homo sapiens OX=9606 GN=TPT1 PE=1 SV=1	9	3	5	Typical	5	11	Typical	6	9	Typical	3	4	Typical	7	16	Typical	5	11	Typical
Q8TEW0	Partitioning defective 3 homolog OS=Homo sapiens OX=9606 GN=PARD3 PE=1 SV=2	2	0	0		2	2	Typical	0	0		0	0		1	1	Typical	0	0
P17612	cAMP-dependent protein kinase catalytic subunit alpha OS=Homo sapiens OX=9606 GN=PRKACA PE=1 SV=2	2	0	0		1	2	Typical	0	0		0	0		1	1	Typical	0	0
O14595	Carboxy-terminal domain RNA polymerase II polypeptide A small phosphatase 2 OS=Homo sapiens OX=9606 GN=CTDSP2 PE=1 SV=2	2	0	0		1	2	Typical	0	0		0	0		1	1	Typical	0	0
P33993	DNA replication licensing factor MCM7 OS=Homo sapiens OX=9606 GN=MCM7 PE=1 SV=4	9	0	0		2	3	Typical	8	11	Typical	1	1	Typical	1	1	Typical	0	0
Q06203	Amidophosphoribosyltransferase OS=Homo sapiens OX=9606 GN=PPAT PE=1 SV=1	6	2	2	Typical	5	7	Typical	2	2	Typical	2	2	Typical	3	4	Typical	2	2	Typical
P48729	Casein kinase I isoform alpha OS=Homo sapiens OX=9606 GN=CSNK1A1 PE=1 SV=2	9	1	1	Typical	0	0		2	2	Typical	8	10	Typical	2	3	Typical	0	0
Q9Y2X7	ARF GTPase-activating protein GIT1 OS=Homo sapiens OX=9606 GN=GIT1 PE=1 SV=2	7	0	0		1	1	Typical	4	5	Typical	0	0		4	5	Typical	1	2	Typical
P23526	Adenosylhomocysteinase OS=Homo sapiens OX=9606 GN=AHCY PE=1 SV=4	23	12	22	Typical	16	40	Typical	14	28	Typical	16	27	Typical	16	33	Typical	13	29	Typical
P60709	Actin, cytoplasmic 1 OS=Homo sapiens OX=9606 GN=ACTB PE=1 SV=1	62	29	69.6503	Typical	43	102.124	Typical	42	82.6702	Typical	42	76.8569	Typical	45	108.071	Typical	48	109.276	Typical
Q9Y6K9	NF-kappa-B essential modulator OS=Homo sapiens OX=9606 GN=IKBKG PE=1 SV=2	3	0	0		1	1	Typical	0	0		0	0		3	3	Typical	0	0
Q8TF42	Ubiquitin-associated and SH3 domain-containing protein B OS=Homo sapiens OX=9606 GN=UBASH3B PE=1 SV=2	3	0	0		1	1	Typical	0	0		0	0		3	3	Typical	0	0
Q9Y240	C-type lectin domain family 11 member A OS=Homo sapiens OX=9606 GN=CLEC11A PE=1 SV=1	3	0	0		1	1	Typical	0	0		0	0		3	3	Typical	0	0
Q9UPY5	Cystine/glutamate transporter OS=Homo sapiens OX=9606 GN=SLC7A11 PE=1 SV=1	2	0	0		1	1	Typical	0	0		0	0		2	3	Typical	0	0
O43609	Protein sprouty homolog 1 OS=Homo sapiens OX=9606 GN=SPRY1 PE=1 SV=2	3	0	0		0	0		0	0		0	0		3	3	Typical	0	0
Q93034	Cullin-5 OS=Homo sapiens OX=9606 GN=CUL5 PE=1 SV=4	3	0	0		0	0		0	0		0	0		3	3	Typical	0	0
Q9UQ49	Sialidase-3 OS=Homo sapiens OX=9606 GN=NEU3 PE=1 SV=1	2	0	0		0	0		0	0		0	0		2	3	Typical	0	0
sp|P20637|NTP1_VACCC	Nucleoside triphosphatase I OS=Vaccinia virus (strain Copenhagen) OX=10249 GN=NPH1 PE=3 SV=1	2	0	0		0	0		0	0		0	0		2	3	Typical	0	0
Q9NRR3	CDC42 small effector protein 2 OS=Homo sapiens OX=9606 GN=CDC42SE2 PE=1 SV=1	2	0	0		0	0		0	0		0	0		2	3	Typical	0	0
Q9UK32	Ribosomal protein S6 kinase alpha-6 OS=Homo sapiens OX=9606 GN=RPS6KA6 PE=1 SV=1	1	0	0		0	0		0	0		0	0		1	3	Typical	0	0
P62820	Ras-related protein Rab-1A OS=Homo sapiens OX=9606 GN=RAB1A PE=1 SV=3	21	5	4.75016	Typical	12	16.4807	Typical	15	19.4273	Typical	11	14.0747	Typical	13	20.9916	Typical	16	23.5755	Typical
P05089	Arginase-1 OS=Homo sapiens OX=9606 GN=ARG1 PE=1 SV=2	3	0	0		2	2	Typical	0	0		0	0		0	0		1	1	Typical
Q00325	Phosphate carrier protein, mitochondrial OS=Homo sapiens OX=9606 GN=SLC25A3 PE=1 SV=2	2	0	0		2	2	Typical	0	0		0	0		0	0		1	1	Typical
P01834	Immunoglobulin kappa constant OS=Homo sapiens OX=9606 GN=IGKC PE=1 SV=2	2	0	0		1	2	Typical	0	0		0	0		0	0		1	1	Typical
Q14651	Plastin-1 OS=Homo sapiens OX=9606 GN=PLS1 PE=1 SV=2	3	2	0.106686	Subset	2	0.106686	Subset	1	0.0540541	Subset	1	0.0540541	Subset	3	2.32006	Typical	2	0.213371	Subset
O00567	Nucleolar protein 56 OS=Homo sapiens OX=9606 GN=NOP56 PE=1 SV=4	6	0	0		3	3	Typical	5	7	Typical	2	3	Typical	4	5	Typical	0	0
Q9NR30	Nucleolar RNA helicase 2 OS=Homo sapiens OX=9606 GN=DDX21 PE=1 SV=5	5	0	0		2	2	Typical	5	6	Typical	0	0		0	0		0	0
P23297	Protein S100-A1 OS=Homo sapiens OX=9606 GN=S100A1 PE=1 SV=2	4	3	7	Typical	3	11	Typical	3	8	Typical	2	4	Typical	3	11	Typical	4	13	Typical
P02788	Lactotransferrin OS=Homo sapiens OX=9606 GN=LTF PE=1 SV=6	4	3	1.02423	Typical	3	1.02423	Typical	2	0.0145396	Subset	0	0		2	0.0145396	Subset	2	1.00485	Typical
O43639	Cytoplasmic protein NCK2 OS=Homo sapiens OX=9606 GN=NCK2 PE=1 SV=2	5	1	1	Typical	3	2.71429	Typical	1	1	Typical	1	0.714286	Typical	4	3.71429	Typical	3	3.71429	Typical
Q8N9N7	Leucine-rich repeat-containing protein 57 OS=Homo sapiens OX=9606 GN=LRRC57 PE=1 SV=1	8	2	2	Typical	4	4	Typical	2	2	Typical	2	2	Typical	6	9	Typical	3	3	Typical
O75387	Large neutral amino acids transporter small subunit 3 OS=Homo sapiens OX=9606 GN=SLC43A1 PE=1 SV=1	6	1	1	Typical	3	3	Typical	3	4	Typical	1	1	Typical	6	7	Typical	4	5	Typical
Q3SZR3	SWISS-PROT:Q3SZR3 (Bos taurus) Alpha-1-acid glycoprotein precursor	12	7	24	Typical	7	22	Typical	9	28	Typical	3	3	Typical	7	19	Typical	9	19	Typical
Q7Z460	CLIP-associating protein 1 OS=Homo sapiens OX=9606 GN=CLASP1 PE=1 SV=1	4	0	0		1	0.181818	Subset	0	0		0	0		4	2.36364	Typical	0	0
P50213	Isocitrate dehydrogenase [NAD] subunit alpha, mitochondrial OS=Homo sapiens OX=9606 GN=IDH3A PE=1 SV=1	5	1	1	Typical	3	3	Typical	2	2	Typical	1	1	Typical	1	1	Typical	0	0
Q86YQ8	Copine-8 OS=Homo sapiens OX=9606 GN=CPNE8 PE=1 SV=2	15	3	2.29333	Typical	9	12.5067	Typical	2	1.33333	Typical	5	4.25333	Typical	12	13.84	Typical	5	4.29333	Typical
P00505	Aspartate aminotransferase, mitochondrial OS=Homo sapiens OX=9606 GN=GOT2 PE=1 SV=3	3	1	1	Typical	3	3	Typical	3	3	Typical	0	0		1	1	Typical	0	0
Q08211	ATP-dependent RNA helicase A OS=Homo sapiens OX=9606 GN=DHX9 PE=1 SV=4	3	0	0		0	0		2	3	Typical	0	0		0	0		1	1	Typical
Q01518	Adenylyl cyclase-associated protein 1 OS=Homo sapiens OX=9606 GN=CAP1 PE=1 SV=5	29	11	17.9333	Typical	19	38.8667	Typical	24	44	Typical	16	25.9333	Typical	22	34.9333	Typical	14	25.9333	Typical
P48509	CD151 antigen OS=Homo sapiens OX=9606 GN=CD151 PE=1 SV=3	4	3	4	Typical	1	3	Typical	3	7	Typical	4	9	Typical	3	7	Typical	3	4	Typical
P23396	40S ribosomal protein S3 OS=Homo sapiens OX=9606 GN=RPS3 PE=1 SV=2	11	3	4	Typical	8	15	Typical	9	11	Typical	6	8	Typical	7	11	Typical	3	3	Typical
Q9H223	EH domain-containing protein 4 OS=Homo sapiens OX=9606 GN=EHD4 PE=1 SV=1	30	13	23.4736	Typical	21	36.4736	Typical	21	31.0213	Typical	19	30.6925	Typical	23	49.601	Typical	19	44.9259	Typical
Q9NQH7	Xaa-Pro aminopeptidase 3 OS=Homo sapiens OX=9606 GN=XPNPEP3 PE=1 SV=1	1	1	2	Typical	0	0		0	0		0	0		0	0		0	0
P04196	Histidine-rich glycoprotein OS=Homo sapiens OX=9606 GN=HRG PE=1 SV=1	1	1	2	Typical	0	0		0	0		0	0		0	0		0	0
Q8NB91	Fanconi anemia group B protein OS=Homo sapiens OX=9606 GN=FANCB PE=1 SV=1	2	2	2	Typical	0	0		0	0		0	0		0	0		0	0
Q9NY47	Voltage-dependent calcium channel subunit alpha-2/delta-2 OS=Homo sapiens OX=9606 GN=CACNA2D2 PE=1 SV=2	2	2	2	Typical	0	0		0	0		0	0		0	0		0	0
Q9UHN6	Cell surface hyaluronidase OS=Homo sapiens OX=9606 GN=CEMIP2 PE=1 SV=1	4	0	0		1	1	Typical	1	1	Typical	4	5	Typical	2	2	Typical	1	1	Typical
P26373	60S ribosomal protein L13 OS=Homo sapiens OX=9606 GN=RPL13 PE=1 SV=4	9	4	6	Typical	7	8	Typical	8	12	Typical	5	7	Typical	4	6	Typical	3	6	Typical
Q9BYZ2	L-lactate dehydrogenase A-like 6B OS=Homo sapiens OX=9606 GN=LDHAL6B PE=1 SV=3	1	1	1	Typical	1	3	Typical	1	1	Typical	0	0		1	2	Typical	1	3	Typical
P53004	Biliverdin reductase A OS=Homo sapiens OX=9606 GN=BLVRA PE=1 SV=2	4	1	1	Typical	3	3	Typical	1	1	Typical	0	0		3	3	Typical	2	2	Typical
P05107	Integrin beta-2 OS=Homo sapiens OX=9606 GN=ITGB2 PE=1 SV=2	1	1	1	Typical	1	3	Typical	0	0		1	1	Typical	1	3	Typical	1	2	Typical
P02751	Fibronectin OS=Homo sapiens OX=9606 GN=FN1 PE=1 SV=5	76	29	52	Typical	64	204	Typical	43	76	Typical	49	152	Typical	46	96	Typical	25	39	Typical
Q96I99	Succinate--CoA ligase [GDP-forming] subunit beta, mitochondrial OS=Homo sapiens OX=9606 GN=SUCLG2 PE=1 SV=2	7	0	0		4	4	Typical	7	8	Typical	0	0		0	0		0	0
Q9BY77	Polymerase delta-interacting protein 3 OS=Homo sapiens OX=9606 GN=POLDIP3 PE=1 SV=2	5	0	0		0	0		0	0		5	7	Typical	0	0		0	0
Q5DX21	Immunoglobulin superfamily member 11 OS=Homo sapiens OX=9606 GN=IGSF11 PE=1 SV=3	5	0	0		0	0		0	0		5	6	Typical	0	0		0	0
P12763	SWISS-PROT:P12763 (Bos taurus) Alpha-2-HS-glycoprotein precursor	26	15	174	Typical	18	161	Typical	19	195	Typical	16	88	Typical	20	178	Typical	19	139	Typical
Q3SZV7	TREMBL:Q3SZV7 (Bos taurus) Similar to hemopexin	7	6	7	Typical	4	5	Typical	5	6	Typical	1	1	Typical	3	6	Typical	1	1	Typical
Q04917	14-3-3 protein eta OS=Homo sapiens OX=9606 GN=YWHAH PE=1 SV=4	21	15	13.8847	Typical	16	22.1138	Typical	14	15.6107	Typical	10	11.9611	Typical	17	21.3428	Typical	19	22.6481	Typical
P34949	Mannose-6-phosphate isomerase OS=Homo sapiens OX=9606 GN=MPI PE=1 SV=2	3	0	0		1	1	Typical	0	0		0	0		3	4	Typical	0	0
P62330	ADP-ribosylation factor 6 OS=Homo sapiens OX=9606 GN=ARF6 PE=1 SV=2	9	4	11	Typical	7	16	Typical	5	7	Typical	7	13	Typical	7	17	Typical	8	20	Typical
P61960	Ubiquitin-fold modifier 1 OS=Homo sapiens OX=9606 GN=UFM1 PE=1 SV=1	4	1	1	Typical	2	2	Typical	1	1	Typical	3	3	Typical	3	4	Typical	4	6	Typical
Q86XJ1	GAS2-like protein 3 OS=Homo sapiens OX=9606 GN=GAS2L3 PE=1 SV=1	3	0	0		0	0		0	0		3	3	Typical	0	0		0	0
Q86SQ4	Adhesion G-protein coupled receptor G6 OS=Homo sapiens OX=9606 GN=ADGRG6 PE=1 SV=3	3	0	0		0	0		0	0		3	3	Typical	0	0		0	0
O75937	DnaJ homolog subfamily C member 8 OS=Homo sapiens OX=9606 GN=DNAJC8 PE=1 SV=2	3	0	0		0	0		0	0		3	3	Typical	0	0		0	0
P13501	C-C motif chemokine 5 OS=Homo sapiens OX=9606 GN=CCL5 PE=1 SV=3	2	0	0		0	0		0	0		2	3	Typical	0	0		0	0
Q12860	Contactin-1 OS=Homo sapiens OX=9606 GN=CNTN1 PE=1 SV=1	2	0	0		0	0		0	0		2	3	Typical	0	0		0	0
P39656	Dolichyl-diphosphooligosaccharide--protein glycosyltransferase 48 kDa subunit OS=Homo sapiens OX=9606 GN=DDOST PE=1 SV=4	2	0	0		2	2	Typical	0	0		0	0		0	0		1	2	Typical
O43752	Syntaxin-6 OS=Homo sapiens OX=9606 GN=STX6 PE=1 SV=1	8	1	1	Typical	3	3	Typical	5	5	Typical	2	2	Typical	5	6	Typical	7	7	Typical
Q86YZ3	Hornerin OS=Homo sapiens OX=9606 GN=HRNR PE=1 SV=2	2	2	4	Typical	1	4	Typical	2	5	Typical	0	0		1	2	Typical	1	2	Typical
Q9Y6N7	Roundabout homolog 1 OS=Homo sapiens OX=9606 GN=ROBO1 PE=1 SV=1	9	2	2	Typical	2	4	Typical	1	1	Typical	3	3	Typical	9	9	Typical	2	3	Typical
Q0VCM5	TREMBL:Q0VCM5 (Bos taurus) Similar to Inter-alpha-trypsin inhibitor heavy chain H1	3	3	3	Typical	2	2	Typical	2	2	Typical	0	0		2	2	Typical	0	0
P01112	GTPase HRas OS=Homo sapiens OX=9606 GN=HRAS PE=1 SV=1	12	4	3.82453	Typical	7	6.45264	Typical	8	6.38121	Typical	5	2.36025	Typical	8	11.9798	Typical	7	7.67003	Typical
Q86VP6	Cullin-associated NEDD8-dissociated protein 1 OS=Homo sapiens OX=9606 GN=CAND1 PE=1 SV=2	17	6	7	Typical	11	13	Typical	12	12	Typical	4	4	Typical	15	21	Typical	9	10	Typical
P18124	60S ribosomal protein L7 OS=Homo sapiens OX=9606 GN=RPL7 PE=1 SV=1	7	1	1	Typical	5	8	Typical	6	12	Typical	5	6	Typical	5	7	Typical	3	5	Typical
Q86UP2	Kinectin OS=Homo sapiens OX=9606 GN=KTN1 PE=1 SV=1	10	0	0		3	3	Typical	9	9	Typical	0	0		0	0		0	0
P35030	Trypsin-3 OS=Homo sapiens OX=9606 GN=PRSS3 PE=1 SV=2	8	4	12	Typical	2	8	Typical	1	2	Typical	2	4	Typical	1	4	Typical	7	18	Typical
Q16831	Uridine phosphorylase 1 OS=Homo sapiens OX=9606 GN=UPP1 PE=1 SV=1	4	0	0		1	1	Typical	2	2	Typical	2	2	Typical	1	1	Typical	0	0
A2A4G1	TREMBL:A2A4G1 Tax_Id=10090 Gene_Symbol=Krt15 Keratin complex 1, acidic, gene 15	15	8	0.200231	Subset	12	2.19917	Typical	10	1.16333	Typical	5	0.045092	Subset	7	0.0734343	Subset	9	0.123289	Subset
Q9Y3Q0	N-acetylated-alpha-linked acidic dipeptidase 2 OS=Homo sapiens OX=9606 GN=NAALAD2 PE=1 SV=1	2	0	0		0	0		0	0		2	2	Typical	0	0		0	0
Q9NQS3	Nectin-3 OS=Homo sapiens OX=9606 GN=NECTIN3 PE=1 SV=1	2	0	0		0	0		0	0		2	2	Typical	0	0		0	0
Q13591	Semaphorin-5A OS=Homo sapiens OX=9606 GN=SEMA5A PE=1 SV=3	2	0	0		0	0		0	0		2	2	Typical	0	0		0	0
P62633	CCHC-type zinc finger nucleic acid binding protein OS=Homo sapiens OX=9606 GN=CNBP PE=1 SV=1	1	0	0		0	0		0	0		1	2	Typical	0	0		0	0
Q92979	Ribosomal RNA small subunit methyltransferase NEP1 OS=Homo sapiens OX=9606 GN=EMG1 PE=1 SV=4	1	0	0		0	0		0	0		1	2	Typical	0	0		0	0
Q99741	Cell division control protein 6 homolog OS=Homo sapiens OX=9606 GN=CDC6 PE=1 SV=1	1	0	0		0	0		0	0		1	2	Typical	0	0		0	0
Q9Y5Z9	UbiA prenyltransferase domain-containing protein 1 OS=Homo sapiens OX=9606 GN=UBIAD1 PE=1 SV=1	1	0	0		0	0		0	0		1	2	Typical	0	0		0	0
Q96T60	Bifunctional polynucleotide phosphatase/kinase OS=Homo sapiens OX=9606 GN=PNKP PE=1 SV=1	1	0	0		0	0		0	0		1	2	Typical	0	0		0	0
Q8IZC6	Collagen alpha-1(XXVII) chain OS=Homo sapiens OX=9606 GN=COL27A1 PE=1 SV=1	1	0	0		0	0		0	0		1	2	Typical	0	0		0	0
Q15418	Ribosomal protein S6 kinase alpha-1 OS=Homo sapiens OX=9606 GN=RPS6KA1 PE=1 SV=2	4	0	0		2	2	Typical	2	2	Typical	0	0		3	5	Typical	2	2	Typical
P49006	MARCKS-related protein OS=Homo sapiens OX=9606 GN=MARCKSL1 PE=1 SV=2	24	7	18	Typical	13	40.8208	Typical	13	29.6416	Typical	9	27.4104	Typical	12	41.6416	Typical	18	61.2312	Typical
Q14974	Importin subunit beta-1 OS=Homo sapiens OX=9606 GN=KPNB1 PE=1 SV=2	27	13	16	Typical	23	33	Typical	17	25	Typical	12	15	Typical	19	30	Typical	13	21	Typical
Q13618	Cullin-3 OS=Homo sapiens OX=9606 GN=CUL3 PE=1 SV=2	6	0	0		3	3	Typical	0	0		0	0		5	5	Typical	0	0
O75533	Splicing factor 3B subunit 1 OS=Homo sapiens OX=9606 GN=SF3B1 PE=1 SV=3	3	0	0		1	1	Typical	3	3	Typical	1	1	Typical	1	1	Typical	0	0
Q86V81	THO complex subunit 4 OS=Homo sapiens OX=9606 GN=ALYREF PE=1 SV=3	3	1	1	Typical	0	0		3	3	Typical	1	1	Typical	1	1	Typical	0	0
P08581	Hepatocyte growth factor receptor OS=Homo sapiens OX=9606 GN=MET PE=1 SV=4	6	1	1	Typical	2	2	Typical	1	1	Typical	2	2	Typical	3	3	Typical	5	6	Typical
Q13740	CD166 antigen OS=Homo sapiens OX=9606 GN=ALCAM PE=1 SV=2	10	2	2	Typical	3	5	Typical	6	8	Typical	4	6	Typical	8	12	Typical	5	7	Typical
P20073	Annexin A7 OS=Homo sapiens OX=9606 GN=ANXA7 PE=1 SV=3	16	3	3	Typical	6	7	Typical	12	16	Typical	7	9	Typical	11	16	Typical	2	2	Typical
P40616	ADP-ribosylation factor-like protein 1 OS=Homo sapiens OX=9606 GN=ARL1 PE=1 SV=1	3	0	0		0	0		2	4	Typical	0	0		0	0		1	1	Typical
Q13200	26S proteasome non-ATPase regulatory subunit 2 OS=Homo sapiens OX=9606 GN=PSMD2 PE=1 SV=3	13	2	2	Typical	7	8	Typical	9	13	Typical	4	4	Typical	6	6	Typical	4	4	Typical
P28838	Cytosol aminopeptidase OS=Homo sapiens OX=9606 GN=LAP3 PE=1 SV=3	19	6	6	Typical	9	12	Typical	13	21	Typical	6	6	Typical	10	12	Typical	3	3	Typical
P12956	X-ray repair cross-complementing protein 6 OS=Homo sapiens OX=9606 GN=XRCC6 PE=1 SV=2	12	4	5	Typical	9	13	Typical	9	10	Typical	5	5	Typical	7	11	Typical	1	1	Typical
P25787	Proteasome subunit alpha type-2 OS=Homo sapiens OX=9606 GN=PSMA2 PE=1 SV=2	7	1	1	Typical	5	8	Typical	2	3	Typical	2	2	Typical	3	3	Typical	2	2	Typical
P61978	Heterogeneous nuclear ribonucleoprotein K OS=Homo sapiens OX=9606 GN=HNRNPK PE=1 SV=1	14	2	2	Typical	7	14	Typical	14	23	Typical	5	5	Typical	4	4	Typical	4	5	Typical
Q9ULX7	Carbonic anhydrase 14 OS=Homo sapiens OX=9606 GN=CA14 PE=1 SV=1	6	0	0		1	2	Typical	2	3	Typical	3	4	Typical	5	5	Typical	2	3	Typical
Q7Z3T8	Zinc finger FYVE domain-containing protein 16 OS=Homo sapiens OX=9606 GN=ZFYVE16 PE=1 SV=3	4	0	0		0	0		1	1	Typical	0	0		3	3	Typical	0	0
Q9HB63	Netrin-4 OS=Homo sapiens OX=9606 GN=NTN4 PE=1 SV=2	1	0	0		0	0		1	1	Typical	0	0		1	3	Typical	0	0
P31948	Stress-induced-phosphoprotein 1 OS=Homo sapiens OX=9606 GN=STIP1 PE=1 SV=1	42	14	18	Typical	22	34	Typical	32	47	Typical	20	26	Typical	21	35	Typical	16	29	Typical
P17813	Endoglin OS=Homo sapiens OX=9606 GN=ENG PE=1 SV=2	5	1	1	Typical	4	4	Typical	5	7	Typical	4	4	Typical	5	8	Typical	5	7	Typical
P04271	Protein S100-B OS=Homo sapiens OX=9606 GN=S100B PE=1 SV=2	4	2	3	Typical	4	17	Typical	4	10	Typical	4	5	Typical	4	16	Typical	3	13	Typical
P06132	Uroporphyrinogen decarboxylase OS=Homo sapiens OX=9606 GN=UROD PE=1 SV=2	4	0	0		2	2	Typical	3	5	Typical	1	1	Typical	2	2	Typical	0	0
P12081	Histidine--tRNA ligase, cytoplasmic OS=Homo sapiens OX=9606 GN=HARS1 PE=1 SV=2	11	4	7	Typical	8	8	Typical	8	8	Typical	1	1	Typical	8	9	Typical	2	3	Typical
Q9HD45	Transmembrane 9 superfamily member 3 OS=Homo sapiens OX=9606 GN=TM9SF3 PE=1 SV=2	4	0	0		0	0		4	5	Typical	0	0		1	1	Typical	0	0
P21291	Cysteine and glycine-rich protein 1 OS=Homo sapiens OX=9606 GN=CSRP1 PE=1 SV=3	6	3	4	Typical	4	6	Typical	6	7	Typical	6	7	Typical	4	5	Typical	3	3	Typical
P68036	Ubiquitin-conjugating enzyme E2 L3 OS=Homo sapiens OX=9606 GN=UBE2L3 PE=1 SV=1	6	2	3	Typical	5	7	Typical	6	8	Typical	4	6	Typical	5	5	Typical	3	3	Typical
Q6ULP2	Aftiphilin OS=Homo sapiens OX=9606 GN=AFTPH PE=1 SV=3	3	0	0		0	0		0	0		0	0		0	0		3	3	Typical
Q0VGL1	Ragulator complex protein LAMTOR4 OS=Homo sapiens OX=9606 GN=LAMTOR4 PE=1 SV=1	2	0	0		0	0		0	0		0	0		0	0		2	3	Typical
O75153	Clustered mitochondria protein homolog OS=Homo sapiens OX=9606 GN=CLUH PE=1 SV=2	1	0	0		0	0		0	0		0	0		0	0		1	3	Typical
P29372	DNA-3-methyladenine glycosylase OS=Homo sapiens OX=9606 GN=MPG PE=1 SV=3	3	0	0		0	0		0	0		0	0		0	0		3	3	Typical
Q00266	S-adenosylmethionine synthase isoform type-1 OS=Homo sapiens OX=9606 GN=MAT1A PE=1 SV=2	1	0	0		0	0		1	1	Typical	1	1	Typical	1	1	Typical	1	1	Typical
P21283	V-type proton ATPase subunit C 1 OS=Homo sapiens OX=9606 GN=ATP6V1C1 PE=1 SV=4	9	3	4	Typical	4	5	Typical	3	3	Typical	1	1	Typical	4	5	Typical	3	3	Typical
P16298	Serine/threonine-protein phosphatase 2B catalytic subunit beta isoform OS=Homo sapiens OX=9606 GN=PPP3CB PE=1 SV=2	2	0	0		0	0		1	1	Typical	1	1	Typical	2	2	Typical	0	0
Q9H425	Uncharacterized protein C1orf198 OS=Homo sapiens OX=9606 GN=C1orf198 PE=1 SV=1	2	0	0		0	0		1	1	Typical	1	1	Typical	2	2	Typical	0	0
Q9BVK6	Transmembrane emp24 domain-containing protein 9 OS=Homo sapiens OX=9606 GN=TMED9 PE=1 SV=2	1	0	0		0	0		1	1	Typical	1	1	Typical	1	2	Typical	0	0
P39023	60S ribosomal protein L3 OS=Homo sapiens OX=9606 GN=RPL3 PE=1 SV=2	17	1	1	Typical	8	9	Typical	14	17	Typical	3	4	Typical	5	5	Typical	3	4	Typical
Q92544	Transmembrane 9 superfamily member 4 OS=Homo sapiens OX=9606 GN=TM9SF4 PE=1 SV=2	4	0	0		0	0		2	2	Typical	0	0		1	1	Typical	1	1	Typical
P27361	Mitogen-activated protein kinase 3 OS=Homo sapiens OX=9606 GN=MAPK3 PE=1 SV=4	3	1	1	Typical	3	1.2381	Typical	1	0.119048	Subset	1	0.119048	Subset	1	3	Typical	0	0
P98160	Basement membrane-specific heparan sulfate proteoglycan core protein OS=Homo sapiens OX=9606 GN=HSPG2 PE=1 SV=4	27	2	2	Typical	13	17	Typical	6	6	Typical	20	20	Typical	4	6	Typical	1	1	Typical
P10412	Histone H1.4 OS=Homo sapiens OX=9606 GN=H1-4 PE=1 SV=2	5	3	4.33333	Typical	5	9.0303	Typical	4	6.68182	Typical	4	4.87879	Typical	3	5.01515	Typical	4	3.84849	Typical
O00170	AH receptor-interacting protein OS=Homo sapiens OX=9606 GN=AIP PE=1 SV=2	5	1	1	Typical	4	4	Typical	4	4	Typical	1	1	Typical	1	1	Typical	1	1	Typical
Q9P0K7	Ankycorbin OS=Homo sapiens OX=9606 GN=RAI14 PE=1 SV=2	7	1	1	Typical	3	3	Typical	1	3	Typical	0	0		7	8	Typical	2	2	Typical
Q9Y2L9	Leucine-rich repeat and calponin homology domain-containing protein 1 OS=Homo sapiens OX=9606 GN=LRCH1 PE=1 SV=3	3	1	2	Typical	3	4	Typical	2	2	Typical	0	0		2	2	Typical	3	3	Typical
Q15691	Microtubule-associated protein RP/EB family member 1 OS=Homo sapiens OX=9606 GN=MAPRE1 PE=1 SV=3	12	4	4	Typical	8	15	Typical	6	9	Typical	7	11	Typical	5	9	Typical	4	6	Typical
P12830	Cadherin-1 OS=Homo sapiens OX=9606 GN=CDH1 PE=1 SV=3	16	5	7	Typical	8	12	Typical	9	13	Typical	10	12	Typical	14	22	Typical	8	17	Typical
P19013	Keratin, type II cytoskeletal 4 OS=Homo sapiens OX=9606 GN=KRT4 PE=1 SV=5	7	4	1.73611	Typical	5	4.45708	Typical	5	2.45039	Typical	2	0.148722	Typical	3	0.868055	Typical	5	2.45333	Typical
Q8NC96	Adaptin ear-binding coat-associated protein 1 OS=Homo sapiens OX=9606 GN=NECAP1 PE=1 SV=2	2	0	0		0	0		0	0		0	0		0	0		2	2	Typical
Q15139	Serine/threonine-protein kinase D1 OS=Homo sapiens OX=9606 GN=PRKD1 PE=1 SV=2	1	0	0		0	0		0	0		0	0		0	0		1	2	Typical
Q96K49	Transmembrane protein 87B OS=Homo sapiens OX=9606 GN=TMEM87B PE=1 SV=1	2	0	0		0	0		0	0		0	0		0	0		2	2	Typical
Q63ZY3	KN motif and ankyrin repeat domain-containing protein 2 OS=Homo sapiens OX=9606 GN=KANK2 PE=1 SV=1	2	0	0		0	0		0	0		0	0		0	0		2	2	Typical
Q9NP81	Serine--tRNA ligase, mitochondrial OS=Homo sapiens OX=9606 GN=SARS2 PE=1 SV=1	2	0	0		0	0		0	0		0	0		0	0		2	2	Typical
Q8N442	Translation factor GUF1, mitochondrial OS=Homo sapiens OX=9606 GN=GUF1 PE=1 SV=1	2	0	0		0	0		0	0		0	0		0	0		2	2	Typical
P18054	Polyunsaturated fatty acid lipoxygenase ALOX12 OS=Homo sapiens OX=9606 GN=ALOX12 PE=1 SV=4	1	0	0		0	0		0	0		0	0		0	0		1	2	Typical
P01009	Alpha-1-antitrypsin OS=Homo sapiens OX=9606 GN=SERPINA1 PE=1 SV=3	2	0	0		0	0		0	0		0	0		0	0		2	2	Typical
O15079	Syntaphilin OS=Homo sapiens OX=9606 GN=SNPH PE=1 SV=2	2	0	0		0	0		0	0		0	0		0	0		2	2	Typical
Q99518	Dimethylaniline monooxygenase [N-oxide-forming] 2 OS=Homo sapiens OX=9606 GN=FMO2 PE=1 SV=5	1	0	0		0	0		0	0		0	0		0	0		1	2	Typical
Q8NB25	Protein FAM184A OS=Homo sapiens OX=9606 GN=FAM184A PE=1 SV=3	2	0	0		0	0		0	0		0	0		0	0		2	2	Typical
Q13838	Spliceosome RNA helicase DDX39B OS=Homo sapiens OX=9606 GN=DDX39B PE=1 SV=1	9	1	2	Sameset	4	5	Typical	8	9	Typical	1	1	Sameset	3	3	Typical	1	1	Sameset
Q95M17	SWISS-PROT:Q95M17 (Bos taurus) Acidic mammalian chitinase precursor	4	0	0		2	4	Typical	1	1	Typical	0	0		3	4	Typical	1	1	Typical
Q9UNF0	Protein kinase C and casein kinase substrate in neurons protein 2 OS=Homo sapiens OX=9606 GN=PACSIN2 PE=1 SV=2	25	12	22	Typical	14	22	Typical	21	33	Typical	19	33	Typical	21	35	Typical	13	23	Typical
Q9UNN8	Endothelial protein C receptor OS=Homo sapiens OX=9606 GN=PROCR PE=1 SV=1	2	0	0		1	2	Typical	2	2	Typical	2	5	Typical	2	3	Typical	0	0
Q9NZN3	EH domain-containing protein 3 OS=Homo sapiens OX=9606 GN=EHD3 PE=1 SV=2	17	9	2.24941	Typical	10	3.69941	Typical	10	4.52711	Typical	11	4.30673	Typical	15	8.52046	Typical	12	7.72172	Typical
Q13155	Aminoacyl tRNA synthase complex-interacting multifunctional protein 2 OS=Homo sapiens OX=9606 GN=AIMP2 PE=1 SV=2	3	0	0		0	0		2	2	Typical	0	0		2	2	Typical	0	0
Q9NVJ2	ADP-ribosylation factor-like protein 8B OS=Homo sapiens OX=9606 GN=ARL8B PE=1 SV=1	3	0	0		0	0		2	2	Sameset	0	0		2	2	Typical	0	0
O60220	Mitochondrial import inner membrane translocase subunit Tim8 A OS=Homo sapiens OX=9606 GN=TIMM8A PE=1 SV=1	1	0	0		0	0		1	2	Typical	0	0		1	2	Typical	0	0
O60343	TBC1 domain family member 4 OS=Homo sapiens OX=9606 GN=TBC1D4 PE=1 SV=2	5	0	0		1	1	Typical	4	4	Typical	0	0		3	4	Typical	1	2	Typical
O94979	Protein transport protein Sec31A OS=Homo sapiens OX=9606 GN=SEC31A PE=1 SV=3	11	0	0		1	1	Typical	10	10	Typical	0	0		0	0		0	0
P61970	Nuclear transport factor 2 OS=Homo sapiens OX=9606 GN=NUTF2 PE=1 SV=1	3	1	2	Typical	2	2	Typical	1	1	Typical	0	0		1	1	Typical	1	1	Typical
P08729	Keratin, type II cytoskeletal 7 OS=Homo sapiens OX=9606 GN=KRT7 PE=1 SV=5	6	4	1.72449	Subset	4	4.43305	Subset	4	1.43753	Subset	4	1.14871	Typical	4	0.865108	Subset	4	2.43404	Subset
Q9HD42	Charged multivesicular body protein 1a OS=Homo sapiens OX=9606 GN=CHMP1A PE=1 SV=1	4	1	1	Typical	3	3	Typical	1	1	Typical	0	0		2	2	Typical	0	0
Q9Y6M4	Casein kinase I isoform gamma-3 OS=Homo sapiens OX=9606 GN=CSNK1G3 PE=1 SV=2	5	1	1	Sameset	2	2.45455	Sameset	1	1.45455	Sameset	3	2.45455	Sameset	4	5.90909	Typical	5	4.18182	Typical
P05109	Protein S100-A8 OS=Homo sapiens OX=9606 GN=S100A8 PE=1 SV=1	4	1	1	Typical	3	5	Typical	1	3	Typical	0	0		0	0		2	2	Typical
Q9UL26	Ras-related protein Rab-22A OS=Homo sapiens OX=9606 GN=RAB22A PE=1 SV=2	13	5	6	Typical	6	8	Typical	7	10	Typical	9	11	Typical	7	10	Typical	4	4	Typical
Q96CV9	Optineurin OS=Homo sapiens OX=9606 GN=OPTN PE=1 SV=3	2	0	0		0	0		2	3	Typical	0	0		2	3	Typical	0	0
P19784	Casein kinase II subunit alpha' OS=Homo sapiens OX=9606 GN=CSNK2A2 PE=1 SV=1	4	1	1	Typical	2	3	Typical	1	1	Typical	0	0		1	1	Typical	1	1	Typical
ENSEMBL:ENSBTAP00000023402	(Bos taurus) 46 kDa protein	2	1	1	Typical	2	3	Typical	1	1	Typical	0	0		1	1	Typical	1	1	Typical
Q12846	Syntaxin-4 OS=Homo sapiens OX=9606 GN=STX4 PE=1 SV=2	11	6	6	Typical	9	12	Typical	7	9	Typical	4	6	Typical	10	17	Typical	9	12	Typical
P22314	Ubiquitin-like modifier-activating enzyme 1 OS=Homo sapiens OX=9606 GN=UBA1 PE=1 SV=3	15	5	5	Typical	8	11	Typical	7	8	Typical	2	3	Typical	12	14	Typical	4	8	Typical
Q9BQE3	Tubulin alpha-1C chain OS=Homo sapiens OX=9606 GN=TUBA1C PE=1 SV=1	25	11	16.5909	Subset	18	22.9175	Typical	19	30.0084	Typical	16	22.3352	Typical	15	27.5054	Subset	13	16.2216	Typical
P78356	Phosphatidylinositol 5-phosphate 4-kinase type-2 beta OS=Homo sapiens OX=9606 GN=PIP4K2B PE=1 SV=1	5	1	0.184211	Subset	2	1.36842	Typical	2	1.18421	Typical	0	0		5	4.36842	Typical	1	1	Typical
Q9BXI6	TBC1 domain family member 10A OS=Homo sapiens OX=9606 GN=TBC1D10A PE=1 SV=1	8	3	5	Typical	7	9	Typical	4	6	Typical	2	2	Typical	5	8	Typical	5	6	Typical
P61966	AP-1 complex subunit sigma-1A OS=Homo sapiens OX=9606 GN=AP1S1 PE=1 SV=1	3	1	1	Typical	1	1	Typical	1	1	Typical	1	2	Typical	1	2	Typical	3	8	Typical
Q9UNZ2	NSFL1 cofactor p47 OS=Homo sapiens OX=9606 GN=NSFL1C PE=1 SV=2	10	1	1	Typical	3	3	Typical	7	8	Typical	3	3	Typical	6	7	Typical	4	4	Typical
Q9Y2V2	Calcium-regulated heat-stable protein 1 OS=Homo sapiens OX=9606 GN=CARHSP1 PE=1 SV=2	3	0	0		1	2	Typical	2	4	Typical	2	3	Typical	3	4	Typical	0	0
Q92974	Rho guanine nucleotide exchange factor 2 OS=Homo sapiens OX=9606 GN=ARHGEF2 PE=1 SV=4	17	2	2	Typical	9	10	Typical	10	12	Typical	0	0		13	15	Typical	9	10	Typical
Q9P2J5	Leucine--tRNA ligase, cytoplasmic OS=Homo sapiens OX=9606 GN=LARS1 PE=1 SV=2	21	5	7	Typical	8	10	Typical	20	20	Typical	4	4	Typical	7	8	Typical	5	5	Typical
Q7Z7A4	PX domain-containing protein kinase-like protein OS=Homo sapiens OX=9606 GN=PXK PE=1 SV=1	3	0	0		1	1	Typical	3	3	Typical	2	2	Typical	1	2	Typical	2	3	Typical
O94973	AP-2 complex subunit alpha-2 OS=Homo sapiens OX=9606 GN=AP2A2 PE=1 SV=2	8	2	1.25	Typical	6	4.5	Typical	2	1.5	Typical	2	0.5	Subset	6	4.75	Typical	2	1.25	Typical
P46934	E3 ubiquitin-protein ligase NEDD4 OS=Homo sapiens OX=9606 GN=NEDD4 PE=1 SV=4	5	0	0		2	1.05941	Typical	0	0		0	0		4	2.05941	Typical	0	0
P07195	L-lactate dehydrogenase B chain OS=Homo sapiens OX=9606 GN=LDHB PE=1 SV=2	31	17	33.2373	Typical	21	61.2373	Typical	16	52.3164	Typical	17	34.7769	Typical	19	54.6978	Typical	21	50.7769	Typical
P62136	Serine/threonine-protein phosphatase PP1-alpha catalytic subunit OS=Homo sapiens OX=9606 GN=PPP1CA PE=1 SV=1	13	3	3.13272	Typical	11	7.42746	Typical	5	3.2032	Typical	6	2.15057	Typical	11	6.86636	Typical	7	3.97895	Typical
O75351	Vacuolar protein sorting-associated protein 4B OS=Homo sapiens OX=9606 GN=VPS4B PE=1 SV=2	21	8	9.26596	Typical	12	17.5106	Typical	6	7.75532	Typical	11	12.5106	Typical	13	20.7766	Typical	11	13.7553	Typical
Q9Y5X3	Sorting nexin-5 OS=Homo sapiens OX=9606 GN=SNX5 PE=1 SV=1	6	1	1	Typical	1	1	Typical	4	3.56522	Typical	0	0		4	4	Typical	2	4	Typical
P18206	Vinculin OS=Homo sapiens OX=9606 GN=VCL PE=1 SV=4	45	17	18	Typical	26	36	Typical	23	29	Typical	17	18	Typical	35	48	Typical	20	24	Typical
Q9Y4G6	Talin-2 OS=Homo sapiens OX=9606 GN=TLN2 PE=1 SV=4	9	2	0.0205128	Subset	3	0.0512821	Subset	5	0.0512821	Subset	4	0.0410256	Subset	7	2.06154	Typical	0	0
Q99569	Plakophilin-4 OS=Homo sapiens OX=9606 GN=PKP4 PE=1 SV=2	9	1	1	Typical	4	4	Typical	3	3	Typical	0	0		8	8	Typical	2	2	Typical
P0DPK2	Histone H3.Y OS=Homo sapiens OX=9606 GN=H3Y1 PE=1 SV=1	1	1	3	Typical	0	0		1	1	Typical	0	0		0	0		0	0
Q15323	SWISS-PROT:Q15323 Keratin, type I cuticular HA1 (Hair keratin, type I HA1)	4	1	0.0125984	Subset	1	0.0188976	Subset	1	0.00629921	Subset	1	0.00629921	Subset	4	4.0063	Typical	1	0.00629921	Subset
Q15365	Poly(rC)-binding protein 1 OS=Homo sapiens OX=9606 GN=PCBP1 PE=1 SV=2	13	5	3.65957	Typical	6	7.21277	Typical	10	11.9787	Typical	9	8.42553	Typical	6	7.87234	Typical	6	6.76596	Typical
Q15637	Splicing factor 1 OS=Homo sapiens OX=9606 GN=SF1 PE=1 SV=4	2	0	0		0	0		1	1	Typical	1	1	Typical	1	1	Typical	0	0
Q9Y5Z0	Beta-secretase 2 OS=Homo sapiens OX=9606 GN=BACE2 PE=1 SV=1	1	0	0		0	0		1	1	Typical	1	1	Typical	1	1	Typical	0	0
P23921	Ribonucleoside-diphosphate reductase large subunit OS=Homo sapiens OX=9606 GN=RRM1 PE=1 SV=1	1	0	0		0	0		1	1	Typical	1	1	Typical	1	1	Typical	0	0
P11055	Myosin-3 OS=Homo sapiens OX=9606 GN=MYH3 PE=1 SV=3	1	0	0		0	0		1	1	Typical	1	1	Typical	1	1	Typical	0	0
ENSEMBL:ENSBTAP00000014147	(Bos taurus) 12 kDa protein	1	0	0		0	0		1	1	Typical	1	1	Typical	1	1	Typical	0	0
P48507	Glutamate--cysteine ligase regulatory subunit OS=Homo sapiens OX=9606 GN=GCLM PE=1 SV=1	1	0	0		0	0		1	1	Typical	1	1	Typical	1	1	Typical	0	0
Q9NPD7	Neuritin OS=Homo sapiens OX=9606 GN=NRN1 PE=2 SV=1	2	0	0		0	0		1	1	Typical	1	1	Typical	0	0		1	1	Typical
P62491	Ras-related protein Rab-11A OS=Homo sapiens OX=9606 GN=RAB11A PE=1 SV=3	15	10	6.85714	Typical	10	10.5714	Typical	11	8.28571	Typical	10	6.57143	Typical	11	15.2857	Typical	10	13.2857	Typical
P29144	Tripeptidyl-peptidase 2 OS=Homo sapiens OX=9606 GN=TPP2 PE=1 SV=4	14	3	4	Typical	11	14	Typical	11	15	Typical	2	2	Typical	5	5	Typical	3	4	Typical
P00761	SWISS-PROT:P00761|TRYP_PIG Trypsin - Sus scrofa (Pig).	59	31	520	Typical	36	432	Typical	35	238	Typical	33	361	Typical	35	445	Typical	47	725	Typical
Q9H074	Polyadenylate-binding protein-interacting protein 1 OS=Homo sapiens OX=9606 GN=PAIP1 PE=1 SV=1	1	1	1	Typical	0	0		0	0		0	0		1	1	Typical	1	1	Typical
Q8NC69	BTB/POZ domain-containing protein KCTD6 OS=Homo sapiens OX=9606 GN=KCTD6 PE=1 SV=2	1	1	1	Typical	0	0		0	0		0	0		1	1	Typical	1	1	Typical
Q96K17	Transcription factor BTF3 homolog 4 OS=Homo sapiens OX=9606 GN=BTF3L4 PE=1 SV=1	2	0	0		1	1	Typical	0	0		0	0		1	1	Typical	1	1	Typical
Q96IX5	ATP synthase membrane subunit K, mitochondrial OS=Homo sapiens OX=9606 GN=ATP5MK PE=1 SV=1	2	0	0		1	1	Typical	0	0		0	0		1	1	Typical	1	1	Typical
Q96GG9	DCN1-like protein 1 OS=Homo sapiens OX=9606 GN=DCUN1D1 PE=1 SV=1	2	0	0		1	1	Typical	0	0		0	0		1	1	Typical	1	1	Typical
Q9Y371	Endophilin-B1 OS=Homo sapiens OX=9606 GN=SH3GLB1 PE=1 SV=1	2	0	0		1	1	Typical	0	0		0	0		1	1	Typical	1	1	Typical
Q9Y287	Integral membrane protein 2B OS=Homo sapiens OX=9606 GN=ITM2B PE=1 SV=1	1	0	0		1	1	Typical	0	0		0	0		1	1	Typical	1	1	Typical
Q9UHJ6	Sedoheptulokinase OS=Homo sapiens OX=9606 GN=SHPK PE=1 SV=3	1	0	0		1	1	Typical	0	0		0	0		1	1	Typical	1	1	Typical
Q15393	Splicing factor 3B subunit 3 OS=Homo sapiens OX=9606 GN=SF3B3 PE=1 SV=4	1	0	0		1	1	Typical	0	0		0	0		1	1	Typical	1	1	Typical
Q9Y478	5'-AMP-activated protein kinase subunit beta-1 OS=Homo sapiens OX=9606 GN=PRKAB1 PE=1 SV=4	1	0	0		1	1	Typical	0	0		0	0		1	1	Typical	1	1	Typical
O43760	Synaptogyrin-2 OS=Homo sapiens OX=9606 GN=SYNGR2 PE=1 SV=1	1	0	0		1	1	Typical	0	0		0	0		1	1	Typical	1	1	Typical
P07358	Complement component C8 beta chain OS=Homo sapiens OX=9606 GN=C8B PE=1 SV=3	1	0	0		1	1	Typical	0	0		0	0		1	1	Typical	1	1	Typical
Q8WU90	Zinc finger CCCH domain-containing protein 15 OS=Homo sapiens OX=9606 GN=ZC3H15 PE=1 SV=1	1	0	0		1	1	Typical	0	0		0	0		1	1	Typical	1	1	Typical
Q8NBF2	NHL repeat-containing protein 2 OS=Homo sapiens OX=9606 GN=NHLRC2 PE=1 SV=1	1	0	0		1	1	Typical	0	0		0	0		1	1	Typical	1	1	Typical
P20962	Parathymosin OS=Homo sapiens OX=9606 GN=PTMS PE=1 SV=2	1	0	0		1	1	Typical	0	0		0	0		1	1	Typical	1	1	Typical
Q8NCU4	Coiled-coil domain-containing protein 191 OS=Homo sapiens OX=9606 GN=CCDC191 PE=2 SV=1	1	0	0		1	1	Typical	0	0		0	0		1	1	Typical	1	1	Typical
O00743	Serine/threonine-protein phosphatase 6 catalytic subunit OS=Homo sapiens OX=9606 GN=PPP6C PE=1 SV=1	1	0	0		1	1	Typical	0	0		0	0		1	1	Typical	1	1	Typical
P02654	Apolipoprotein C-I OS=Homo sapiens OX=9606 GN=APOC1 PE=1 SV=1	1	0	0		1	1	Typical	0	0		0	0		1	1	Typical	1	1	Typical
Q32MK0	Myosin light chain kinase 3 OS=Homo sapiens OX=9606 GN=MYLK3 PE=1 SV=3	1	0	0		1	1	Typical	0	0		0	0		1	1	Typical	1	1	Typical
Q15746	Myosin light chain kinase, smooth muscle OS=Homo sapiens OX=9606 GN=MYLK PE=1 SV=4	1	0	0		1	1	Typical	0	0		0	0		1	1	Typical	1	1	Typical
Q8TBZ3	WD repeat-containing protein 20 OS=Homo sapiens OX=9606 GN=WDR20 PE=1 SV=2	1	0	0		1	1	Typical	0	0		0	0		1	1	Typical	1	1	Typical
Q5JTJ3	Cytochrome c oxidase assembly factor 6 homolog OS=Homo sapiens OX=9606 GN=COA6 PE=1 SV=1	1	0	0		1	1	Typical	0	0		0	0		1	1	Typical	1	1	Typical
P02787	Serotransferrin OS=Homo sapiens OX=9606 GN=TF PE=1 SV=3	3	1	0.00324149	Subset	2	1.00162	Typical	0	0		0	0		0	0		0	0
Q9UQE7	Structural maintenance of chromosomes protein 3 OS=Homo sapiens OX=9606 GN=SMC3 PE=1 SV=2	13	0	0		4	4	Typical	10	12	Typical	2	2	Typical	5	5	Typical	2	2	Typical
P28482	Mitogen-activated protein kinase 1 OS=Homo sapiens OX=9606 GN=MAPK1 PE=1 SV=3	12	5	6	Typical	7	7.7619	Typical	5	4.88095	Typical	3	3.88095	Typical	8	12	Typical	4	6	Typical
O15162	Phospholipid scramblase 1 OS=Homo sapiens OX=9606 GN=PLSCR1 PE=1 SV=1	8	3	4	Typical	4	10	Typical	4	11	Typical	6	15	Typical	5	10	Typical	6	11	Typical
A0A075B6Z2	T cell receptor alpha joining 56 (Fragment) OS=Homo sapiens OX=9606 GN=TRAJ56 PE=4 SV=1	1	1	1	Typical	0	0		0	0		0	0		0	0		0	0
Q9UKN7	Unconventional myosin-XV OS=Homo sapiens OX=9606 GN=MYO15A PE=1 SV=2	1	1	1	Typical	0	0		0	0		0	0		0	0		0	0
Q8NDV7	Trinucleotide repeat-containing gene 6A protein OS=Homo sapiens OX=9606 GN=TNRC6A PE=1 SV=2	1	1	1	Typical	0	0		0	0		0	0		0	0		0	0
Q01433	AMP deaminase 2 OS=Homo sapiens OX=9606 GN=AMPD2 PE=1 SV=2	1	1	1	Typical	0	0		0	0		0	0		0	0		0	0
Q6PIY7	Poly(A) RNA polymerase GLD2 OS=Homo sapiens OX=9606 GN=TENT2 PE=1 SV=1	1	1	1	Typical	0	0		0	0		0	0		0	0		0	0
ENSEMBL:ENSBTAP00000001528	(Bos taurus) similar to intersectin long isoform 4	1	1	1	Typical	0	0		0	0		0	0		0	0		0	0
Q8NCM8	Cytoplasmic dynein 2 heavy chain 1 OS=Homo sapiens OX=9606 GN=DYNC2H1 PE=1 SV=4	1	1	1	Typical	0	0		0	0		0	0		0	0		0	0
Q9UGM5	Fetuin-B OS=Homo sapiens OX=9606 GN=FETUB PE=1 SV=2	1	1	1	Typical	0	0		0	0		0	0		0	0		0	0
Q15370	Elongin-B OS=Homo sapiens OX=9606 GN=ELOB PE=1 SV=1	1	1	1	Typical	0	0		0	0		0	0		0	0		0	0
Q8IW35	Centrosomal protein of 97 kDa OS=Homo sapiens OX=9606 GN=CEP97 PE=1 SV=1	1	1	1	Typical	0	0		0	0		0	0		0	0		0	0
A0AUZ9	KAT8 regulatory NSL complex subunit 1-like protein OS=Homo sapiens OX=9606 GN=KANSL1L PE=1 SV=2	1	1	1	Typical	0	0		0	0		0	0		0	0		0	0
O15085	Rho guanine nucleotide exchange factor 11 OS=Homo sapiens OX=9606 GN=ARHGEF11 PE=1 SV=1	1	1	1	Typical	0	0		0	0		0	0		0	0		0	0
Q9BY12	S phase cyclin A-associated protein in the endoplasmic reticulum OS=Homo sapiens OX=9606 GN=SCAPER PE=1 SV=2	1	1	1	Typical	0	0		0	0		0	0		0	0		0	0
Q9UQL6	Histone deacetylase 5 OS=Homo sapiens OX=9606 GN=HDAC5 PE=1 SV=2	1	1	1	Typical	0	0		0	0		0	0		0	0		0	0
Q5VYS8	Terminal uridylyltransferase 7 OS=Homo sapiens OX=9606 GN=TUT7 PE=1 SV=1	1	1	1	Typical	0	0		0	0		0	0		0	0		0	0
P57075	Ubiquitin-associated and SH3 domain-containing protein A OS=Homo sapiens OX=9606 GN=UBASH3A PE=1 SV=1	1	1	1	Typical	0	0		0	0		0	0		0	0		0	0
Q9NR20	Dual specificity tyrosine-phosphorylation-regulated kinase 4 OS=Homo sapiens OX=9606 GN=DYRK4 PE=1 SV=2	1	1	1	Typical	0	0		0	0		0	0		0	0		0	0
A6NDL8	Olfactory receptor 6C68 OS=Homo sapiens OX=9606 GN=OR6C68 PE=3 SV=2	1	1	1	Typical	0	0		0	0		0	0		0	0		0	0
Q9Y4E6	WD repeat-containing protein 7 OS=Homo sapiens OX=9606 GN=WDR7 PE=1 SV=2	1	1	1	Typical	0	0		0	0		0	0		0	0		0	0
Q13158	FAS-associated death domain protein OS=Homo sapiens OX=9606 GN=FADD PE=1 SV=1	1	1	1	Typical	0	0		0	0		0	0		0	0		0	0
P47929	Galectin-7 OS=Homo sapiens OX=9606 GN=LGALS7B PE=1 SV=2	1	0	0		1	1	Typical	0	0		0	0		0	0		0	0
Q28085	SWISS-PROT:Q28085 (Bos taurus) Complement factor H precursor	1	0	0		1	1	Typical	0	0		0	0		0	0		0	0
Q12797	Aspartyl/asparaginyl beta-hydroxylase OS=Homo sapiens OX=9606 GN=ASPH PE=1 SV=3	1	0	0		1	1	Typical	0	0		0	0		0	0		0	0
Q08188	Protein-glutamine gamma-glutamyltransferase E OS=Homo sapiens OX=9606 GN=TGM3 PE=1 SV=4	1	0	0		1	1	Typical	0	0		0	0		0	0		0	0
Q9NZJ7	Mitochondrial carrier homolog 1 OS=Homo sapiens OX=9606 GN=MTCH1 PE=1 SV=1	1	0	0		1	1	Typical	0	0		0	0		0	0		0	0
Q14696	LRP chaperone MESD OS=Homo sapiens OX=9606 GN=MESD PE=1 SV=2	1	0	0		1	1	Typical	0	0		0	0		0	0		0	0
Q53H96	Pyrroline-5-carboxylate reductase 3 OS=Homo sapiens OX=9606 GN=PYCR3 PE=1 SV=3	1	0	0		1	1	Typical	0	0		0	0		0	0		0	0
O60330	Protocadherin gamma-A12 OS=Homo sapiens OX=9606 GN=PCDHGA12 PE=2 SV=1	1	0	0		1	1	Typical	0	0		0	0		0	0		0	0
Q9Y548	Protein YIPF1 OS=Homo sapiens OX=9606 GN=YIPF1 PE=1 SV=1	1	0	0		1	1	Typical	0	0		0	0		0	0		0	0
Q96DR8	Mucin-like protein 1 OS=Homo sapiens OX=9606 GN=MUCL1 PE=1 SV=1	1	0	0		1	1	Typical	0	0		0	0		0	0		0	0
Q92793	CREB-binding protein OS=Homo sapiens OX=9606 GN=CREBBP PE=1 SV=3	1	0	0		1	1	Typical	0	0		0	0		0	0		0	0
Q96EQ0	Small glutamine-rich tetratricopeptide repeat-containing protein beta OS=Homo sapiens OX=9606 GN=SGTB PE=1 SV=1	1	0	0		1	1	Typical	0	0		0	0		0	0		0	0
O75553	Disabled homolog 1 OS=Homo sapiens OX=9606 GN=DAB1 PE=1 SV=3	1	0	0		1	1	Typical	0	0		0	0		0	0		0	0
P49756	RNA-binding protein 25 OS=Homo sapiens OX=9606 GN=RBM25 PE=1 SV=3	1	0	0		1	1	Typical	0	0		0	0		0	0		0	0
Q9Y283	Inversin OS=Homo sapiens OX=9606 GN=INVS PE=1 SV=2	1	0	0		1	1	Typical	0	0		0	0		0	0		0	0
Q9UJZ1	Stomatin-like protein 2, mitochondrial OS=Homo sapiens OX=9606 GN=STOML2 PE=1 SV=1	1	0	0		1	1	Typical	0	0		0	0		0	0		0	0
Q5PT55	Sodium/bile acid cotransporter 5 OS=Homo sapiens OX=9606 GN=SLC10A5 PE=2 SV=1	1	0	0		1	1	Typical	0	0		0	0		0	0		0	0
Q9H270	Vacuolar protein sorting-associated protein 11 homolog OS=Homo sapiens OX=9606 GN=VPS11 PE=1 SV=1	1	0	0		1	1	Typical	0	0		0	0		0	0		0	0
Q14257	Reticulocalbin-2 OS=Homo sapiens OX=9606 GN=RCN2 PE=1 SV=1	1	0	0		1	1	Typical	0	0		0	0		0	0		0	0
P0C869	Cytosolic phospholipase A2 beta OS=Homo sapiens OX=9606 GN=PLA2G4B PE=1 SV=2	1	0	0		1	1	Typical	0	0		0	0		0	0		0	0
Q9Y2Y0	ADP-ribosylation factor-like protein 2-binding protein OS=Homo sapiens OX=9606 GN=ARL2BP PE=1 SV=1	1	0	0		1	1	Typical	0	0		0	0		0	0		0	0
Q92747	Actin-related protein 2/3 complex subunit 1A OS=Homo sapiens OX=9606 GN=ARPC1A PE=1 SV=2	1	0	0		1	1	Typical	0	0		0	0		0	0		0	0
Q9H5X1	Cytosolic iron-sulfur assembly component 2A OS=Homo sapiens OX=9606 GN=CIAO2A PE=1 SV=1	1	0	0		1	1	Typical	0	0		0	0		0	0		0	0
Q9UNN5	FAS-associated factor 1 OS=Homo sapiens OX=9606 GN=FAF1 PE=1 SV=2	1	0	0		1	1	Typical	0	0		0	0		0	0		0	0
Q86U44	N6-adenosine-methyltransferase catalytic subunit OS=Homo sapiens OX=9606 GN=METTL3 PE=1 SV=2	1	0	0		1	1	Typical	0	0		0	0		0	0		0	0
Q969H8	Myeloid-derived growth factor OS=Homo sapiens OX=9606 GN=MYDGF PE=1 SV=1	1	0	0		1	1	Typical	0	0		0	0		0	0		0	0
O60502	Protein O-GlcNAcase OS=Homo sapiens OX=9606 GN=OGA PE=1 SV=2	1	0	0		1	1	Typical	0	0		0	0		0	0		0	0
P02666	SWISS-PROT:P02666 Beta-casein - Bos taurus (Bovine).	1	0	0		1	1	Typical	0	0		0	0		0	0		0	0
P18754	Regulator of chromosome condensation OS=Homo sapiens OX=9606 GN=RCC1 PE=1 SV=1	1	0	0		1	1	Typical	0	0		0	0		0	0		0	0
Q5JS37	NHL repeat-containing protein 3 OS=Homo sapiens OX=9606 GN=NHLRC3 PE=2 SV=1	1	0	0		1	1	Typical	0	0		0	0		0	0		0	0
Q9NZL4	Hsp70-binding protein 1 OS=Homo sapiens OX=9606 GN=HSPBP1 PE=1 SV=2	1	0	0		1	1	Typical	0	0		0	0		0	0		0	0
Q9UPM8	AP-4 complex subunit epsilon-1 OS=Homo sapiens OX=9606 GN=AP4E1 PE=1 SV=2	1	0	0		1	1	Typical	0	0		0	0		0	0		0	0
Q9NRW4	Dual specificity protein phosphatase 22 OS=Homo sapiens OX=9606 GN=DUSP22 PE=1 SV=1	1	0	0		1	1	Typical	0	0		0	0		0	0		0	0
Q96QA5	Gasdermin-A OS=Homo sapiens OX=9606 GN=GSDMA PE=1 SV=4	1	0	0		1	1	Typical	0	0		0	0		0	0		0	0
Q96NL6	Sodium channel and clathrin linker 1 OS=Homo sapiens OX=9606 GN=SCLT1 PE=1 SV=2	1	0	0		1	1	Typical	0	0		0	0		0	0		0	0
Q9H1E1	Ribonuclease 7 OS=Homo sapiens OX=9606 GN=RNASE7 PE=1 SV=2	1	0	0		1	1	Typical	0	0		0	0		0	0		0	0
O95602	DNA-directed RNA polymerase I subunit RPA1 OS=Homo sapiens OX=9606 GN=POLR1A PE=1 SV=2	1	0	0		1	1	Typical	0	0		0	0		0	0		0	0
Q9NVV9	THAP domain-containing protein 1 OS=Homo sapiens OX=9606 GN=THAP1 PE=1 SV=1	1	0	0		1	1	Typical	0	0		0	0		0	0		0	0
O95498	Vascular non-inflammatory molecule 2 OS=Homo sapiens OX=9606 GN=VNN2 PE=1 SV=3	1	0	0		1	1	Typical	0	0		0	0		0	0		0	0
Q7Z4G1	COMM domain-containing protein 6 OS=Homo sapiens OX=9606 GN=COMMD6 PE=1 SV=1	1	0	0		1	1	Typical	0	0		0	0		0	0		0	0
Q9Y6R0	Numb-like protein OS=Homo sapiens OX=9606 GN=NUMBL PE=1 SV=1	1	0	0		1	1	Typical	0	0		0	0		0	0		0	0
Q6P1N9	Putative deoxyribonuclease TATDN1 OS=Homo sapiens OX=9606 GN=TATDN1 PE=1 SV=2	1	0	0		1	1	Typical	0	0		0	0		0	0		0	0
Q9BZE7	UPF0193 protein EVG1 OS=Homo sapiens OX=9606 GN=C22orf23 PE=1 SV=1	1	0	0		1	1	Typical	0	0		0	0		0	0		0	0
Q9P283	Semaphorin-5B OS=Homo sapiens OX=9606 GN=SEMA5B PE=2 SV=4	1	0	0		1	1	Typical	0	0		0	0		0	0		0	0
Q29983	MHC class I polypeptide-related sequence A OS=Homo sapiens OX=9606 GN=MICA PE=1 SV=1	1	0	0		1	1	Typical	0	0		0	0		0	0		0	0
Q9C0G6	Dynein axonemal heavy chain 6 OS=Homo sapiens OX=9606 GN=DNAH6 PE=2 SV=3	1	0	0		1	1	Typical	0	0		0	0		0	0		0	0
Q9ULE0	Protein WWC3 OS=Homo sapiens OX=9606 GN=WWC3 PE=1 SV=3	1	0	0		1	1	Typical	0	0		0	0		0	0		0	0
Q9NRR5	Ubiquilin-4 OS=Homo sapiens OX=9606 GN=UBQLN4 PE=1 SV=2	1	0	0		1	1	Typical	0	0		0	0		0	0		0	0
Q13572	Inositol-tetrakisphosphate 1-kinase OS=Homo sapiens OX=9606 GN=ITPK1 PE=1 SV=2	1	0	0		1	1	Typical	0	0		0	0		0	0		0	0
Q6IA69	Glutamine-dependent NAD(+) synthetase OS=Homo sapiens OX=9606 GN=NADSYN1 PE=1 SV=3	1	0	0		1	1	Typical	0	0		0	0		0	0		0	0
O43303	Centriolar coiled-coil protein of 110 kDa OS=Homo sapiens OX=9606 GN=CCP110 PE=1 SV=3	1	0	0		1	1	Typical	0	0		0	0		0	0		0	0
P55145	Mesencephalic astrocyte-derived neurotrophic factor OS=Homo sapiens OX=9606 GN=MANF PE=1 SV=3	1	0	0		1	1	Typical	0	0		0	0		0	0		0	0
P14927	Cytochrome b-c1 complex subunit 7 OS=Homo sapiens OX=9606 GN=UQCRB PE=1 SV=2	1	0	0		1	1	Typical	0	0		0	0		0	0		0	0
O75947	ATP synthase subunit d, mitochondrial OS=Homo sapiens OX=9606 GN=ATP5PD PE=1 SV=3	1	0	0		1	1	Typical	0	0		0	0		0	0		0	0
Q53TS8	C2 calcium-dependent domain-containing protein 6 OS=Homo sapiens OX=9606 GN=C2CD6 PE=1 SV=1	1	0	0		1	1	Typical	0	0		0	0		0	0		0	0
Q68D86	Coiled-coil domain-containing protein 102B OS=Homo sapiens OX=9606 GN=CCDC102B PE=1 SV=4	1	0	0		1	1	Typical	0	0		0	0		0	0		0	0
A6NC57	Ankyrin repeat domain-containing protein 62 OS=Homo sapiens OX=9606 GN=ANKRD62 PE=2 SV=4	1	0	0		1	1	Typical	0	0		0	0		0	0		0	0
Q69YQ0	Cytospin-A OS=Homo sapiens OX=9606 GN=SPECC1L PE=1 SV=2	1	0	0		1	1	Typical	0	0		0	0		0	0		0	0
A0PG75	Phospholipid scramblase family member 5 OS=Homo sapiens OX=9606 GN=PLSCR5 PE=2 SV=2	1	0	0		1	1	Typical	0	0		0	0		0	0		0	0
Q02318	Sterol 26-hydroxylase, mitochondrial OS=Homo sapiens OX=9606 GN=CYP27A1 PE=1 SV=1	1	0	0		1	1	Typical	0	0		0	0		0	0		0	0
O15392	Baculoviral IAP repeat-containing protein 5 OS=Homo sapiens OX=9606 GN=BIRC5 PE=1 SV=3	1	0	0		1	1	Typical	0	0		0	0		0	0		0	0
O94806	Serine/threonine-protein kinase D3 OS=Homo sapiens OX=9606 GN=PRKD3 PE=1 SV=1	1	0	0		1	1	Typical	0	0		0	0		0	0		0	0
Q8N1I8	Putative uncharacterized protein encoded by CACTIN-AS1 OS=Homo sapiens OX=9606 GN=CACTIN-AS1 PE=2 SV=1	1	0	0		1	1	Typical	0	0		0	0		0	0		0	0
P12111	Collagen alpha-3(VI) chain OS=Homo sapiens OX=9606 GN=COL6A3 PE=1 SV=5	1	0	0		1	1	Typical	0	0		0	0		0	0		0	0
O14561	Acyl carrier protein, mitochondrial OS=Homo sapiens OX=9606 GN=NDUFAB1 PE=1 SV=3	1	0	0		1	1	Typical	0	0		0	0		0	0		0	0
O60861	Growth arrest-specific protein 7 OS=Homo sapiens OX=9606 GN=GAS7 PE=1 SV=3	1	0	0		1	1	Typical	0	0		0	0		0	0		0	0
Q9Y4P9	Sperm flagellar protein 1 OS=Homo sapiens OX=9606 GN=SPEF1 PE=1 SV=3	1	0	0		1	1	Typical	0	0		0	0		0	0		0	0
Q5BJF6	Outer dense fiber protein 2 OS=Homo sapiens OX=9606 GN=ODF2 PE=1 SV=1	1	0	0		1	1	Typical	0	0		0	0		0	0		0	0
Q8TDY2	RB1-inducible coiled-coil protein 1 OS=Homo sapiens OX=9606 GN=RB1CC1 PE=1 SV=3	1	0	0		1	1	Typical	0	0		0	0		0	0		0	0
Q9NZ32	Actin-related protein 10 OS=Homo sapiens OX=9606 GN=ACTR10 PE=1 SV=1	1	0	0		1	1	Typical	0	0		0	0		0	0		0	0
P29279	CCN family member 2 OS=Homo sapiens OX=9606 GN=CCN2 PE=1 SV=2	1	0	0		1	1	Typical	0	0		0	0		0	0		0	0
Q6ZT62	Bargin OS=Homo sapiens OX=9606 GN=BARGIN PE=1 SV=2	1	0	0		1	1	Typical	0	0		0	0		0	0		0	0
P53985	Monocarboxylate transporter 1 OS=Homo sapiens OX=9606 GN=SLC16A1 PE=1 SV=3	11	2	6	Typical	5	12	Typical	7	13	Typical	4	9	Typical	9	23	Typical	4	13	Typical
Q9BZQ8	Protein Niban 1 OS=Homo sapiens OX=9606 GN=NIBAN1 PE=1 SV=1	25	9	10	Typical	18	23	Typical	14	21	Typical	7	7	Typical	17	30	Typical	12	17	Typical
Q6P2Q9	Pre-mRNA-processing-splicing factor 8 OS=Homo sapiens OX=9606 GN=PRPF8 PE=1 SV=2	3	0	0		0	0		2	2	Typical	0	0		1	1	Typical	0	0
Q3YEC7	Rab-like protein 6 OS=Homo sapiens OX=9606 GN=RABL6 PE=1 SV=2	2	0	0		0	0		2	2	Typical	0	0		1	1	Typical	0	0
Q15042	Rab3 GTPase-activating protein catalytic subunit OS=Homo sapiens OX=9606 GN=RAB3GAP1 PE=1 SV=3	3	0	0		0	0		2	2	Typical	0	0		1	1	Typical	0	0
Q01484	Ankyrin-2 OS=Homo sapiens OX=9606 GN=ANK2 PE=1 SV=4	2	0	0		0	0		2	2	Typical	0	0		1	1	Typical	0	0
Q12765	Secernin-1 OS=Homo sapiens OX=9606 GN=SCRN1 PE=1 SV=2	2	0	0		0	0		2	2	Typical	0	0		1	1	Typical	0	0
Q6PKG0	La-related protein 1 OS=Homo sapiens OX=9606 GN=LARP1 PE=1 SV=2	2	0	0		0	0		2	2	Typical	0	0		1	1	Sameset	0	0
O14579	Coatomer subunit epsilon OS=Homo sapiens OX=9606 GN=COPE PE=1 SV=3	2	0	0		0	0		2	2	Typical	0	0		1	1	Typical	0	0
P63279	SUMO-conjugating enzyme UBC9 OS=Homo sapiens OX=9606 GN=UBE2I PE=1 SV=1	2	0	0		0	0		2	2	Typical	0	0		1	1	Typical	0	0
O00764	Pyridoxal kinase OS=Homo sapiens OX=9606 GN=PDXK PE=1 SV=1	2	0	0		0	0		2	2	Typical	0	0		1	1	Typical	0	0
O76071	Probable cytosolic iron-sulfur protein assembly protein CIAO1 OS=Homo sapiens OX=9606 GN=CIAO1 PE=1 SV=1	2	0	0		0	0		2	2	Typical	0	0		1	1	Typical	0	0
O43447	Peptidyl-prolyl cis-trans isomerase H OS=Homo sapiens OX=9606 GN=PPIH PE=1 SV=1	2	0	0		0	0		2	2	Typical	0	0		1	1	Typical	0	0
Q13439	Golgin subfamily A member 4 OS=Homo sapiens OX=9606 GN=GOLGA4 PE=1 SV=1	2	0	0		0	0		1	2	Typical	0	0		1	1	Typical	0	0
P46459	Vesicle-fusing ATPase OS=Homo sapiens OX=9606 GN=NSF PE=1 SV=3	9	4	4	Typical	6	6	Typical	5	5	Typical	1	1	Typical	6	6	Typical	7	8	Typical
P78330	Phosphoserine phosphatase OS=Homo sapiens OX=9606 GN=PSPH PE=1 SV=2	9	1	1	Typical	6	9	Typical	4	4	Typical	1	1	Typical	7	7	Typical	4	4	Typical
Q92905	COP9 signalosome complex subunit 5 OS=Homo sapiens OX=9606 GN=COPS5 PE=1 SV=4	2	1	1	Typical	2	2	Typical	2	4	Typical	0	0		1	1	Typical	0	0
O60879	Protein diaphanous homolog 2 OS=Homo sapiens OX=9606 GN=DIAPH2 PE=1 SV=1	4	0	0		0	0		3	3	Typical	0	0		3	5	Typical	0	0
Q13085	Acetyl-CoA carboxylase 1 OS=Homo sapiens OX=9606 GN=ACACA PE=1 SV=2	3	0	0		1	1	Typical	0	0		0	0		2	2	Typical	0	0
P04049	RAF proto-oncogene serine/threonine-protein kinase OS=Homo sapiens OX=9606 GN=RAF1 PE=1 SV=1	2	0	0		1	1	Typical	0	0		0	0		2	2	Typical	0	0
Q9Y4C0	Neurexin-3 OS=Homo sapiens OX=9606 GN=NRXN3 PE=1 SV=4	2	0	0		1	1	Typical	0	0		0	0		2	2	Typical	0	0
Q6PHR2	Serine/threonine-protein kinase ULK3 OS=Homo sapiens OX=9606 GN=ULK3 PE=1 SV=2	2	0	0		1	1	Typical	0	0		0	0		2	2	Typical	0	0
Q15645	Pachytene checkpoint protein 2 homolog OS=Homo sapiens OX=9606 GN=TRIP13 PE=1 SV=2	2	0	0		1	1	Typical	0	0		0	0		2	2	Typical	0	0
Q96CN7	Isochorismatase domain-containing protein 1 OS=Homo sapiens OX=9606 GN=ISOC1 PE=1 SV=3	2	0	0		1	1	Typical	0	0		0	0		2	2	Typical	0	0
Q9H246	Uncharacterized protein C1orf21 OS=Homo sapiens OX=9606 GN=C1orf21 PE=1 SV=1	2	0	0		1	1	Typical	0	0		0	0		2	2	Typical	0	0
Q9BZL4	Protein phosphatase 1 regulatory subunit 12C OS=Homo sapiens OX=9606 GN=PPP1R12C PE=1 SV=1	2	0	0		1	1	Typical	0	0		0	0		2	2	Typical	0	0
Q92823	Neuronal cell adhesion molecule OS=Homo sapiens OX=9606 GN=NRCAM PE=1 SV=3	2	0	0		1	1	Typical	0	0		0	0		2	2	Typical	0	0
O14939	Phospholipase D2 OS=Homo sapiens OX=9606 GN=PLD2 PE=1 SV=2	2	0	0		1	1	Typical	0	0		0	0		2	2	Typical	0	0
Q9H8M7	Ubiquitin carboxyl-terminal hydrolase MINDY-3 OS=Homo sapiens OX=9606 GN=MINDY3 PE=1 SV=1	1	0	0		1	1	Typical	0	0		0	0		1	2	Typical	0	0
Q7KYR7	Butyrophilin subfamily 2 member A1 OS=Homo sapiens OX=9606 GN=BTN2A1 PE=1 SV=3	4	1	1	Typical	2	3	Typical	0	0		1	1	Typical	2	2	Typical	2	2	Typical
P40967	Melanocyte protein PMEL OS=Homo sapiens OX=9606 GN=PMEL PE=1 SV=2	9	0	0		3	4	Typical	2	4	Typical	5	7	Typical	5	5	Typical	3	5	Typical
P27824	Calnexin OS=Homo sapiens OX=9606 GN=CANX PE=1 SV=2	12	5	7	Typical	9	13	Typical	8	14	Typical	2	2	Typical	6	10	Typical	3	4	Typical
Q9TTE1	SWISS-PROT:Q9TTE1 (Bos taurus) Endopin-1 precursor	16	8	13.7688	Typical	12	17.1987	Typical	14	20.0096	Typical	3	2.17825	Typical	10	19.7755	Typical	6	9.93335	Typical
P27449	V-type proton ATPase 16 kDa proteolipid subunit OS=Homo sapiens OX=9606 GN=ATP6V0C PE=1 SV=1	3	0	0		0	0		2	2	Typical	0	0		0	0		1	1	Typical
P49792	E3 SUMO-protein ligase RanBP2 OS=Homo sapiens OX=9606 GN=RANBP2 PE=1 SV=2	3	0	0		0	0		2	2	Typical	0	0		0	0		1	1	Sameset
Q7Z6L1	Tectonin beta-propeller repeat-containing protein 1 OS=Homo sapiens OX=9606 GN=TECPR1 PE=1 SV=1	1	0	0		0	0		1	2	Typical	0	0		0	0		1	1	Typical
P60953	Cell division control protein 42 homolog OS=Homo sapiens OX=9606 GN=CDC42 PE=1 SV=2	10	5	7.43498	Typical	8	19.435	Typical	7	16.87	Typical	6	11.3049	Typical	9	27.87	Typical	8	18.87	Typical
Q2UVX4	SWISS-PROT:Q2UVX4 (Bos taurus) Complement C3 precursor	61	27	40	Typical	47	82	Typical	32	51	Typical	37	56	Typical	48	84	Typical	25	31	Typical
Q15147	1-phosphatidylinositol 4,5-bisphosphate phosphodiesterase beta-4 OS=Homo sapiens OX=9606 GN=PLCB4 PE=1 SV=3	16	5	6	Typical	4	6	Typical	4	5	Typical	4	5	Typical	7	9	Typical	12	12	Typical
P55795	Heterogeneous nuclear ribonucleoprotein H2 OS=Homo sapiens OX=9606 GN=HNRNPH2 PE=1 SV=1	5	1	0.181818	Subset	3	0.810606	Subset	4	2.17424	Typical	3	1.54545	Typical	3	0.628788	Subset	2	0.363636	Subset
O75897	Sulfotransferase 1C4 OS=Homo sapiens OX=9606 GN=SULT1C4 PE=1 SV=2	1	1	1	Typical	0	0		0	0		1	2	Typical	0	0		0	0
P17301	Integrin alpha-2 OS=Homo sapiens OX=9606 GN=ITGA2 PE=1 SV=1	21	9	10	Typical	13	16	Typical	17	20	Typical	6	6	Typical	18	26	Typical	14	18	Typical
Q00341	Vigilin OS=Homo sapiens OX=9606 GN=HDLBP PE=1 SV=2	18	0	0		8	9	Typical	14	16	Typical	4	5	Typical	8	11	Typical	5	6	Typical
Q9NQW7	Xaa-Pro aminopeptidase 1 OS=Homo sapiens OX=9606 GN=XPNPEP1 PE=1 SV=3	8	1	1	Typical	6	7	Typical	6	6	Typical	1	1	Typical	2	2	Typical	2	2	Typical
P21399	Cytoplasmic aconitate hydratase OS=Homo sapiens OX=9606 GN=ACO1 PE=1 SV=3	8	0	0		5	6	Typical	2	2	Typical	0	0		5	5	Typical	2	2	Typical
P08133	Annexin A6 OS=Homo sapiens OX=9606 GN=ANXA6 PE=1 SV=3	48	19	39	Typical	31	77	Typical	38	97	Typical	28	55	Typical	30	84	Typical	26	64	Typical
O14773	Tripeptidyl-peptidase 1 OS=Homo sapiens OX=9606 GN=TPP1 PE=1 SV=2	2	0	0		1	1	Typical	2	4	Typical	1	1	Typical	1	1	Typical	1	2	Typical
Q7Z2W4	Zinc finger CCCH-type antiviral protein 1 OS=Homo sapiens OX=9606 GN=ZC3HAV1 PE=1 SV=3	19	5	7	Typical	9	12	Typical	15	18	Typical	12	15	Typical	15	21	Typical	6	7	Typical
P10114	Ras-related protein Rap-2a OS=Homo sapiens OX=9606 GN=RAP2A PE=1 SV=1	8	5	1.57143	Typical	6	2.09081	Typical	5	1.61462	Typical	4	0.47619	Subset	8	4.3289	Typical	7	3.134	Typical
P62753	40S ribosomal protein S6 OS=Homo sapiens OX=9606 GN=RPS6 PE=1 SV=1	7	3	5	Typical	5	11	Typical	6	15	Typical	4	4	Typical	6	9	Typical	4	4	Typical
O15144	Actin-related protein 2/3 complex subunit 2 OS=Homo sapiens OX=9606 GN=ARPC2 PE=1 SV=1	15	5	5	Typical	10	15	Typical	4	5	Typical	5	6	Typical	13	16	Typical	3	4	Typical
Q9Y376	Calcium-binding protein 39 OS=Homo sapiens OX=9606 GN=CAB39 PE=1 SV=1	13	5	7	Typical	9	17	Typical	5	9	Typical	5	8	Typical	8	15	Typical	8	12	Typical
Q99829	Copine-1 OS=Homo sapiens OX=9606 GN=CPNE1 PE=1 SV=1	9	2	2	Typical	6	8	Typical	8	11	Typical	3	5	Typical	5	8	Typical	1	2	Typical
Q96G03	Phosphoglucomutase-2 OS=Homo sapiens OX=9606 GN=PGM2 PE=1 SV=4	5	2	2	Typical	3	5	Typical	3	3	Typical	0	0		3	3	Typical	2	2	Typical
A2I7N3	TREMBL:A2I7N3;Q27984 (Bos taurus) SERPINA3-7	10	9	6.12441	Typical	8	4.46926	Typical	7	3.59776	Typical	2	2.11888	Typical	6	4.53	Typical	5	3.96888	Typical
O76014	Keratin, type I cuticular Ha7 OS=Homo sapiens OX=9606 GN=KRT37 PE=1 SV=3	2	1	0.00314961	Subset	2	1.00472	Typical	1	0.0015748	Subset	1	0.0015748	Subset	1	0.0015748	Subset	1	0.0015748	Subset
Q497I4	TREMBL:Q497I4 Tax_Id=10090 Gene_Symbol=Krt35 Krt35 protein	2	1	0.00314961	Subset	2	1.00472	Typical	1	0.0015748	Subset	1	0.0015748	Subset	1	0.0015748	Subset	1	0.0015748	Subset
O00629	Importin subunit alpha-3 OS=Homo sapiens OX=9606 GN=KPNA4 PE=1 SV=1	4	0	0		3	3	Typical	1	1	Typical	0	0		3	3	Typical	2	2	Typical
P55196	Afadin OS=Homo sapiens OX=9606 GN=AFDN PE=1 SV=3	18	2	3	Typical	11	11	Typical	7	8	Typical	1	2	Typical	14	17	Typical	6	6	Typical
Q8NCW5	NAD(P)H-hydrate epimerase OS=Homo sapiens OX=9606 GN=NAXE PE=1 SV=2	4	0	0		4	5	Typical	2	2	Typical	0	0		4	5	Typical	2	2	Typical
Q9UBB4	Ataxin-10 OS=Homo sapiens OX=9606 GN=ATXN10 PE=1 SV=1	6	2	2	Typical	3	4	Typical	2	3	Typical	1	1	Typical	5	7	Typical	3	4	Typical
P18077	60S ribosomal protein L35a OS=Homo sapiens OX=9606 GN=RPL35A PE=1 SV=2	2	0	0		2	2	Typical	2	2	Typical	2	2	Typical	1	1	Typical	0	0
Q9HD67	Unconventional myosin-X OS=Homo sapiens OX=9606 GN=MYO10 PE=1 SV=3	18	6	7	Typical	10	11	Typical	4	5	Typical	6	7	Typical	18	20	Typical	6	6	Typical
Q6ICG6	Uncharacterized protein KIAA0930 OS=Homo sapiens OX=9606 GN=KIAA0930 PE=1 SV=1	2	1	2	Typical	1	2	Typical	1	1	Typical	0	0		2	2	Typical	1	1	Typical
O75506	Heat shock factor-binding protein 1 OS=Homo sapiens OX=9606 GN=HSBP1 PE=1 SV=1	4	1	1	Typical	1	1	Typical	1	1	Typical	0	0		3	3	Typical	2	2	Typical
Q15369	Elongin-C OS=Homo sapiens OX=9606 GN=ELOC PE=1 SV=1	5	0	0		1	1	Typical	2	2	Typical	2	3	Typical	2	2	Typical	2	2	Typical
Q8IUW5	RELT-like protein 1 OS=Homo sapiens OX=9606 GN=RELL1 PE=1 SV=1	10	3	5	Typical	4	10	Typical	8	12	Typical	7	7	Typical	7	13	Typical	7	18	Typical
P00492	Hypoxanthine-guanine phosphoribosyltransferase OS=Homo sapiens OX=9606 GN=HPRT1 PE=1 SV=2	8	5	7	Typical	6	11	Typical	5	8	Typical	5	7	Typical	6	8	Typical	4	6	Typical
Q9BUZ4	TNF receptor-associated factor 4 OS=Homo sapiens OX=9606 GN=TRAF4 PE=1 SV=1	3	0	0		0	0		0	0		2	2	Typical	1	1	Typical	0	0
O60486	Plexin-C1 OS=Homo sapiens OX=9606 GN=PLXNC1 PE=1 SV=1	32	8	9	Typical	18	26	Typical	15	19	Typical	14	15.7022	Typical	20	26	Typical	18	30	Typical
O76081	Regulator of G-protein signaling 20 OS=Homo sapiens OX=9606 GN=RGS20 PE=1 SV=4	3	0	0		2	2	Typical	1	1	Typical	0	0		3	4	Typical	1	1	Typical
O15127	Secretory carrier-associated membrane protein 2 OS=Homo sapiens OX=9606 GN=SCAMP2 PE=1 SV=2	5	1	2	Typical	2	3	Typical	4	9	Typical	2	2	Typical	1	2	Typical	3	4	Typical
P02672	SWISS-PROT:P02672 (Bos taurus) Fibrinogen alpha chain precursor	18	4	4	Typical	7	10	Typical	2	3	Typical	8	11	Typical	12	18	Typical	10	11	Typical
P49768	Presenilin-1 OS=Homo sapiens OX=9606 GN=PSEN1 PE=1 SV=1	7	1	1	Typical	2	3.84211	Typical	2	2.84211	Typical	2	1.84211	Typical	6	7.52632	Typical	3	4	Typical
Q13813	Spectrin alpha chain, non-erythrocytic 1 OS=Homo sapiens OX=9606 GN=SPTAN1 PE=1 SV=3	120	49	60	Typical	90	130	Typical	92	149	Typical	41	47	Typical	70	93	Typical	54	69	Typical
P00390	Glutathione reductase, mitochondrial OS=Homo sapiens OX=9606 GN=GSR PE=1 SV=2	9	1	1	Typical	4	4	Typical	4	4	Typical	1	1	Typical	7	9	Typical	3	3	Typical
Q05682	Caldesmon OS=Homo sapiens OX=9606 GN=CALD1 PE=1 SV=3	11	3	4	Typical	9	10	Typical	7	8	Typical	4	4	Typical	4	5	Typical	4	5	Typical
P61106	Ras-related protein Rab-14 OS=Homo sapiens OX=9606 GN=RAB14 PE=1 SV=4	11	3	2.4375	Typical	7	8.54688	Typical	7	6.54688	Typical	6	5.54688	Typical	9	10.7656	Typical	7	11.875	Typical
Q8TF72	Protein Shroom3 OS=Homo sapiens OX=9606 GN=SHROOM3 PE=1 SV=2	1	1	3	Typical	0	0		0	0		0	0		0	0		1	1	Typical
P16401	Histone H1.5 OS=Homo sapiens OX=9606 GN=H1-5 PE=1 SV=3	3	0	0		2	2.27273	Typical	1	0.636364	Subset	1	1.90909	Subset	2	3.63636	Typical	2	3.63636	Typical
Q8IX04	Ubiquitin-conjugating enzyme E2 variant 3 OS=Homo sapiens OX=9606 GN=UEVLD PE=1 SV=2	10	2	2	Typical	5	6	Typical	3	3	Typical	4	4	Typical	9	12	Typical	3	4	Typical
Q92597	Protein NDRG1 OS=Homo sapiens OX=9606 GN=NDRG1 PE=1 SV=1	3	0	0		2	3	Typical	2	2	Typical	0	0		3	4	Typical	2	3	Typical
P07910	Heterogeneous nuclear ribonucleoproteins C1/C2 OS=Homo sapiens OX=9606 GN=HNRNPC PE=1 SV=4	9	3	4	Typical	7	8	Typical	7	13	Typical	4	4	Typical	6	8	Typical	2	3	Typical
P62834	Ras-related protein Rap-1A OS=Homo sapiens OX=9606 GN=RAP1A PE=1 SV=1	16	10	11.5	Typical	10	18	Typical	9	9.5	Typical	9	13.5	Typical	13	19.5	Typical	11	17.5	Typical
P27701	CD82 antigen OS=Homo sapiens OX=9606 GN=CD82 PE=1 SV=1	10	3	4	Typical	6	10	Typical	6	10	Typical	9	24	Typical	8	18	Typical	5	11	Typical
Q99623	Prohibitin-2 OS=Homo sapiens OX=9606 GN=PHB2 PE=1 SV=2	4	0	0		3	4	Typical	1	1	Typical	0	0		2	2	Typical	1	1	Typical
P0C0L4	Complement C4-A OS=Homo sapiens OX=9606 GN=C4A PE=1 SV=2	5	1	0.0555556	Subset	3	0.166667	Subset	1	0.0555556	Subset	1	0.0555556	Subset	2	0.111111	Subset	1	2	Typical
Q71DI3	Histone H3.2 OS=Homo sapiens OX=9606 GN=H3C13 PE=1 SV=3	5	3	2.42857	Sameset	5	3.85714	Typical	4	1.92857	Sameset	2	0.857143	Sameset	4	1.35714	Sameset	3	2.57143	Typical
Q86YS7	C2 domain-containing protein 5 OS=Homo sapiens OX=9606 GN=C2CD5 PE=1 SV=1	10	0	0		4	4	Typical	4	5	Typical	0	0		6	6	Typical	5	5	Typical
O00193	Small acidic protein OS=Homo sapiens OX=9606 GN=SMAP PE=1 SV=1	4	0	0		2	4	Typical	4	5	Typical	1	1	Typical	1	2	Typical	0	0
P52788	Spermine synthase OS=Homo sapiens OX=9606 GN=SMS PE=1 SV=2	7	3	3	Typical	4	8	Typical	3	4	Typical	2	2	Typical	5	6	Typical	3	5	Typical
Q53S08	Ras-related protein Rab-6D OS=Homo sapiens OX=9606 GN=RAB6D PE=2 SV=1	5	1	1	Typical	2	3.31915	Typical	1	2	Typical	1	1	Typical	4	4.9383	Typical	2	4	Typical
P78410	Butyrophilin subfamily 3 member A2 OS=Homo sapiens OX=9606 GN=BTN3A2 PE=1 SV=2	3	0	0		3	2.5	Typical	1	0.75	Subset	0	0		2	2.5	Typical	2	1.75	Typical
P11279	Lysosome-associated membrane glycoprotein 1 OS=Homo sapiens OX=9606 GN=LAMP1 PE=1 SV=3	5	1	1	Typical	1	1	Typical	3	4	Typical	3	3	Typical	4	5	Typical	1	1	Typical
P07437	Tubulin beta chain OS=Homo sapiens OX=9606 GN=TUBB PE=1 SV=2	50	16	26.4257	Typical	27	53.8194	Typical	40	70.2769	Typical	24	38.1664	Typical	36	54.5681	Typical	24	48.6287	Typical
Q9BZ67	FERM domain-containing protein 8 OS=Homo sapiens OX=9606 GN=FRMD8 PE=1 SV=1	7	3	3	Typical	3	2.9	Typical	3	3	Typical	1	1	Typical	6	7.9	Typical	3	2.9	Typical
Q9H2J4	Phosducin-like protein 3 OS=Homo sapiens OX=9606 GN=PDCL3 PE=1 SV=1	3	0	0		3	4	Typical	1	2	Typical	0	0		3	4	Typical	3	3	Typical
Q9UBQ7	Glyoxylate reductase/hydroxypyruvate reductase OS=Homo sapiens OX=9606 GN=GRHPR PE=1 SV=1	5	0	0		2	2	Typical	5	6	Typical	1	1	Typical	4	4	Typical	2	2	Typical
Q96A65	Exocyst complex component 4 OS=Homo sapiens OX=9606 GN=EXOC4 PE=1 SV=1	11	0	0		4	6	Typical	5	5	Typical	0	0		9	10	Typical	3	4	Typical
O43312	Protein MTSS 1 OS=Homo sapiens OX=9606 GN=MTSS1 PE=1 SV=2	1	0	0		0	0		0	0		1	1	Typical	1	1	Typical	1	1	Typical
P17643	5,6-dihydroxyindole-2-carboxylic acid oxidase OS=Homo sapiens OX=9606 GN=TYRP1 PE=1 SV=2	1	0	0		0	0		0	0		1	1	Typical	1	1	Typical	1	1	Typical
Q9NZM1	Myoferlin OS=Homo sapiens OX=9606 GN=MYOF PE=1 SV=1	2	0	0		0	0		1	1	Typical	0	0		1	1	Typical	1	1	Typical
Q16864	V-type proton ATPase subunit F OS=Homo sapiens OX=9606 GN=ATP6V1F PE=1 SV=2	2	0	0		0	0		1	1	Typical	0	0		1	1	Typical	1	1	Typical
Q9UP95	Solute carrier family 12 member 4 OS=Homo sapiens OX=9606 GN=SLC12A4 PE=1 SV=2	3	0	0		0	0		1	1	Typical	0	0		1	1	Typical	1	1	Typical
Q8WV41	Sorting nexin-33 OS=Homo sapiens OX=9606 GN=SNX33 PE=1 SV=1	2	0	0		0	0		1	1	Typical	0	0		1	1	Typical	1	1	Typical
Q9HB90	Ras-related GTP-binding protein C OS=Homo sapiens OX=9606 GN=RRAGC PE=1 SV=1	2	0	0		0	0		1	1	Typical	0	0		1	1	Typical	1	1	Typical
O75312	Zinc finger protein ZPR1 OS=Homo sapiens OX=9606 GN=ZPR1 PE=1 SV=1	2	0	0		0	0		1	1	Typical	0	0		1	1	Typical	1	1	Typical
Q63HN8	E3 ubiquitin-protein ligase RNF213 OS=Homo sapiens OX=9606 GN=RNF213 PE=1 SV=3	2	0	0		0	0		1	1	Typical	0	0		1	1	Typical	1	1	Typical
Q96EK6	Glucosamine 6-phosphate N-acetyltransferase OS=Homo sapiens OX=9606 GN=GNPNAT1 PE=1 SV=1	2	0	0		0	0		1	1	Typical	0	0		1	1	Typical	1	1	Typical
Q6NSI4	RPA-related protein RADX OS=Homo sapiens OX=9606 GN=RADX PE=1 SV=2	2	0	0		0	0		1	1	Typical	0	0		1	1	Typical	1	1	Typical
Q96EC8	Protein YIPF6 OS=Homo sapiens OX=9606 GN=YIPF6 PE=1 SV=2	1	0	0		0	0		1	1	Typical	0	0		1	1	Typical	1	1	Typical
P09132	Signal recognition particle 19 kDa protein OS=Homo sapiens OX=9606 GN=SRP19 PE=1 SV=3	1	0	0		0	0		1	1	Typical	0	0		1	1	Typical	1	1	Typical
Q8TAG9	Exocyst complex component 6 OS=Homo sapiens OX=9606 GN=EXOC6 PE=1 SV=3	1	0	0		0	0		1	1	Typical	0	0		1	1	Typical	1	1	Typical
Q13546	Receptor-interacting serine/threonine-protein kinase 1 OS=Homo sapiens OX=9606 GN=RIPK1 PE=1 SV=3	1	0	0		0	0		1	1	Typical	0	0		1	1	Typical	1	1	Typical
Q8TDB6	E3 ubiquitin-protein ligase DTX3L OS=Homo sapiens OX=9606 GN=DTX3L PE=1 SV=1	1	0	0		0	0		0	0		1	1	Typical	0	0		0	0
P25391	Laminin subunit alpha-1 OS=Homo sapiens OX=9606 GN=LAMA1 PE=1 SV=2	1	0	0		0	0		0	0		1	1	Typical	0	0		0	0
O14965	Aurora kinase A OS=Homo sapiens OX=9606 GN=AURKA PE=1 SV=2	1	0	0		0	0		0	0		1	1	Typical	0	0		0	0
Q96GW7	Brevican core protein OS=Homo sapiens OX=9606 GN=BCAN PE=1 SV=2	1	0	0		0	0		0	0		1	1	Typical	0	0		0	0
Q86XS8	E3 ubiquitin-protein ligase RNF130 OS=Homo sapiens OX=9606 GN=RNF130 PE=1 SV=1	1	0	0		0	0		0	0		1	1	Typical	0	0		0	0
P36969	Phospholipid hydroperoxide glutathione peroxidase OS=Homo sapiens OX=9606 GN=GPX4 PE=1 SV=3	1	0	0		0	0		0	0		1	1	Typical	0	0		0	0
Q9H1Z9	Tetraspanin-10 OS=Homo sapiens OX=9606 GN=TSPAN10 PE=2 SV=1	1	0	0		0	0		0	0		1	1	Typical	0	0		0	0
Q9Y2B0	Protein canopy homolog 2 OS=Homo sapiens OX=9606 GN=CNPY2 PE=1 SV=1	1	0	0		0	0		0	0		1	1	Typical	0	0		0	0
P13224	Platelet glycoprotein Ib beta chain OS=Homo sapiens OX=9606 GN=GP1BB PE=1 SV=1	1	0	0		0	0		0	0		1	1	Typical	0	0		0	0
O75306	NADH dehydrogenase [ubiquinone] iron-sulfur protein 2, mitochondrial OS=Homo sapiens OX=9606 GN=NDUFS2 PE=1 SV=2	1	0	0		0	0		0	0		1	1	Typical	0	0		0	0
P02795	Metallothionein-2 OS=Homo sapiens OX=9606 GN=MT2A PE=1 SV=1	1	0	0		0	0		0	0		1	1	Typical	0	0		0	0
Q9BXX3	Ankyrin repeat domain-containing protein 30A OS=Homo sapiens OX=9606 GN=ANKRD30A PE=1 SV=3	1	0	0		0	0		0	0		1	1	Typical	0	0		0	0
Q07954	Prolow-density lipoprotein receptor-related protein 1 OS=Homo sapiens OX=9606 GN=LRP1 PE=1 SV=2	1	0	0		0	0		0	0		1	1	Typical	0	0		0	0
Q9UGV2	Protein NDRG3 OS=Homo sapiens OX=9606 GN=NDRG3 PE=1 SV=2	1	0	0		0	0		0	0		1	1	Typical	0	0		0	0
P00488	Coagulation factor XIII A chain OS=Homo sapiens OX=9606 GN=F13A1 PE=1 SV=4	1	0	0		0	0		0	0		1	1	Typical	0	0		0	0
Q9NPQ8	Synembryn-A OS=Homo sapiens OX=9606 GN=RIC8A PE=1 SV=3	1	0	0		0	0		0	0		1	1	Typical	0	0		0	0
O15394	Neural cell adhesion molecule 2 OS=Homo sapiens OX=9606 GN=NCAM2 PE=1 SV=2	1	0	0		0	0		0	0		1	1	Typical	0	0		0	0
P53801	Pituitary tumor-transforming gene 1 protein-interacting protein OS=Homo sapiens OX=9606 GN=PTTG1IP PE=1 SV=1	1	0	0		0	0		0	0		1	1	Typical	0	0		0	0
P46013	Proliferation marker protein Ki-67 OS=Homo sapiens OX=9606 GN=MKI67 PE=1 SV=2	1	0	0		0	0		0	0		1	1	Typical	0	0		0	0
Q9Y547	Intraflagellar transport protein 25 homolog OS=Homo sapiens OX=9606 GN=HSPB11 PE=1 SV=1	1	0	0		0	0		0	0		1	1	Typical	0	0		0	0
P21728	D(1A) dopamine receptor OS=Homo sapiens OX=9606 GN=DRD1 PE=1 SV=1	1	0	0		0	0		0	0		1	1	Typical	0	0		0	0
Q92567	Protein FAM168A OS=Homo sapiens OX=9606 GN=FAM168A PE=1 SV=2	1	0	0		0	0		0	0		1	1	Typical	0	0		0	0
A8MWD9	Putative small nuclear ribonucleoprotein G-like protein 15 OS=Homo sapiens OX=9606 GN=SNRPGP15 PE=5 SV=2	1	0	0		0	0		0	0		1	1	Typical	0	0		0	0
Q96BZ8	Leukocyte receptor cluster member 1 OS=Homo sapiens OX=9606 GN=LENG1 PE=1 SV=1	1	0	0		0	0		0	0		1	1	Typical	0	0		0	0
Q8N1H7	Protein SIX6OS1 OS=Homo sapiens OX=9606 GN=SIX6OS1 PE=1 SV=2	1	0	0		0	0		0	0		1	1	Typical	0	0		0	0
Q9HD20	Endoplasmic reticulum transmembrane helix translocase OS=Homo sapiens OX=9606 GN=ATP13A1 PE=1 SV=2	1	0	0		0	0		0	0		1	1	Typical	0	0		0	0
P24863	Cyclin-C OS=Homo sapiens OX=9606 GN=CCNC PE=1 SV=2	1	0	0		0	0		0	0		1	1	Typical	0	0		0	0
Q13151	Heterogeneous nuclear ribonucleoprotein A0 OS=Homo sapiens OX=9606 GN=HNRNPA0 PE=1 SV=1	1	0	0		0	0		0	0		1	1	Typical	0	0		0	0
Q6P1M3	LLGL scribble cell polarity complex component 2 OS=Homo sapiens OX=9606 GN=LLGL2 PE=1 SV=2	1	0	0		0	0		0	0		1	1	Typical	0	0		0	0
Q8TF17	SH3 domain and tetratricopeptide repeat-containing protein 2 OS=Homo sapiens OX=9606 GN=SH3TC2 PE=1 SV=2	1	0	0		0	0		0	0		1	1	Typical	0	0		0	0
Q12830	Nucleosome-remodeling factor subunit BPTF OS=Homo sapiens OX=9606 GN=BPTF PE=1 SV=3	1	0	0		0	0		0	0		1	1	Typical	0	0		0	0
Q9NVP1	ATP-dependent RNA helicase DDX18 OS=Homo sapiens OX=9606 GN=DDX18 PE=1 SV=2	1	0	0		0	0		0	0		1	1	Typical	0	0		0	0
Q7Z442	Polycystic kidney disease protein 1-like 2 OS=Homo sapiens OX=9606 GN=PKD1L2 PE=1 SV=5	1	0	0		0	0		0	0		1	1	Typical	0	0		0	0
A0A024R1R8	Coiled-coil domain-containing protein 72 OS=Homo sapiens OX=9606 GN=hCG_2014768 PE=3 SV=1	1	0	0		0	0		0	0		1	1	Typical	0	0		0	0
Q01780	Exosome component 10 OS=Homo sapiens OX=9606 GN=EXOSC10 PE=1 SV=2	1	0	0		0	0		0	0		1	1	Typical	0	0		0	0
Q9H8M2	Bromodomain-containing protein 9 OS=Homo sapiens OX=9606 GN=BRD9 PE=1 SV=2	1	0	0		0	0		0	0		1	1	Typical	0	0		0	0
Q9BZL1	Ubiquitin-like protein 5 OS=Homo sapiens OX=9606 GN=UBL5 PE=1 SV=1	1	0	0		0	0		0	0		1	1	Typical	0	0		0	0
Q96J94	Piwi-like protein 1 OS=Homo sapiens OX=9606 GN=PIWIL1 PE=1 SV=1	1	0	0		0	0		0	0		1	1	Typical	0	0		0	0
Q9UKL3	CASP8-associated protein 2 OS=Homo sapiens OX=9606 GN=CASP8AP2 PE=1 SV=1	1	0	0		0	0		0	0		1	1	Typical	0	0		0	0
O95249	Golgi SNAP receptor complex member 1 OS=Homo sapiens OX=9606 GN=GOSR1 PE=1 SV=1	1	0	0		0	0		1	1	Typical	0	0		0	0		0	0
O15116	U6 snRNA-associated Sm-like protein LSm1 OS=Homo sapiens OX=9606 GN=LSM1 PE=1 SV=1	1	0	0		0	0		1	1	Typical	0	0		0	0		0	0
Q9NWV4	CXXC motif containing zinc binding protein OS=Homo sapiens OX=9606 GN=CZIB PE=1 SV=1	1	0	0		0	0		1	1	Typical	0	0		0	0		0	0
Q16706	Alpha-mannosidase 2 OS=Homo sapiens OX=9606 GN=MAN2A1 PE=1 SV=2	1	0	0		0	0		1	1	Typical	0	0		0	0		0	0
Q9H6R0	ATP-dependent RNA helicase DHX33 OS=Homo sapiens OX=9606 GN=DHX33 PE=1 SV=2	1	0	0		0	0		1	1	Typical	0	0		0	0		0	0
O76021	Ribosomal L1 domain-containing protein 1 OS=Homo sapiens OX=9606 GN=RSL1D1 PE=1 SV=3	1	0	0		0	0		1	1	Typical	0	0		0	0		0	0
Q92609	TBC1 domain family member 5 OS=Homo sapiens OX=9606 GN=TBC1D5 PE=1 SV=1	1	0	0		0	0		1	1	Typical	0	0		0	0		0	0
Q9NZ01	Very-long-chain enoyl-CoA reductase OS=Homo sapiens OX=9606 GN=TECR PE=1 SV=1	1	0	0		0	0		1	1	Typical	0	0		0	0		0	0
P36957	Dihydrolipoyllysine-residue succinyltransferase component of 2-oxoglutarate dehydrogenase complex, mitochondrial OS=Homo sapiens OX=9606 GN=DLST PE=1 SV=4	1	0	0		0	0		1	1	Typical	0	0		0	0		0	0
Q9H3P7	Golgi resident protein GCP60 OS=Homo sapiens OX=9606 GN=ACBD3 PE=1 SV=4	1	0	0		0	0		1	1	Typical	0	0		0	0		0	0
Q9H1A3	Protein-L-histidine N-pros-methyltransferase OS=Homo sapiens OX=9606 GN=METTL9 PE=1 SV=1	1	0	0		0	0		1	1	Typical	0	0		0	0		0	0
Q9UII4	E3 ISG15--protein ligase HERC5 OS=Homo sapiens OX=9606 GN=HERC5 PE=1 SV=2	1	0	0		0	0		1	1	Typical	0	0		0	0		0	0
Q9H974	Queuine tRNA-ribosyltransferase accessory subunit 2 OS=Homo sapiens OX=9606 GN=QTRT2 PE=1 SV=1	1	0	0		0	0		1	1	Typical	0	0		0	0		0	0
Q8N122	Regulatory-associated protein of mTOR OS=Homo sapiens OX=9606 GN=RPTOR PE=1 SV=1	1	0	0		0	0		1	1	Typical	0	0		0	0		0	0
Q05086	Ubiquitin-protein ligase E3A OS=Homo sapiens OX=9606 GN=UBE3A PE=1 SV=4	1	0	0		0	0		1	1	Typical	0	0		0	0		0	0
Q16698	2,4-dienoyl-CoA reductase [(3E)-enoyl-CoA-producing], mitochondrial OS=Homo sapiens OX=9606 GN=DECR1 PE=1 SV=1	1	0	0		0	0		1	1	Typical	0	0		0	0		0	0
P30519	Heme oxygenase 2 OS=Homo sapiens OX=9606 GN=HMOX2 PE=1 SV=2	1	0	0		0	0		1	1	Typical	0	0		0	0		0	0
Q9H2W6	39S ribosomal protein L46, mitochondrial OS=Homo sapiens OX=9606 GN=MRPL46 PE=1 SV=1	1	0	0		0	0		1	1	Typical	0	0		0	0		0	0
Q9NRN7	L-aminoadipate-semialdehyde dehydrogenase-phosphopantetheinyl transferase OS=Homo sapiens OX=9606 GN=AASDHPPT PE=1 SV=2	1	0	0		0	0		1	1	Typical	0	0		0	0		0	0
Q9BVC6	Transmembrane protein 109 OS=Homo sapiens OX=9606 GN=TMEM109 PE=1 SV=1	1	0	0		0	0		1	1	Typical	0	0		0	0		0	0
P61916	NPC intracellular cholesterol transporter 2 OS=Homo sapiens OX=9606 GN=NPC2 PE=1 SV=1	1	0	0		0	0		1	1	Typical	0	0		0	0		0	0
Q8TAT6	Nuclear protein localization protein 4 homolog OS=Homo sapiens OX=9606 GN=NPLOC4 PE=1 SV=3	1	0	0		0	0		1	1	Typical	0	0		0	0		0	0
O75844	CAAX prenyl protease 1 homolog OS=Homo sapiens OX=9606 GN=ZMPSTE24 PE=1 SV=2	1	0	0		0	0		1	1	Typical	0	0		0	0		0	0
Q96EP5	DAZ-associated protein 1 OS=Homo sapiens OX=9606 GN=DAZAP1 PE=1 SV=1	1	0	0		0	0		1	1	Typical	0	0		0	0		0	0
Q9BZ23	Pantothenate kinase 2, mitochondrial OS=Homo sapiens OX=9606 GN=PANK2 PE=1 SV=3	1	0	0		0	0		1	1	Typical	0	0		0	0		0	0
P33947	ER lumen protein-retaining receptor 2 OS=Homo sapiens OX=9606 GN=KDELR2 PE=1 SV=1	1	0	0		0	0		1	1	Typical	0	0		0	0		0	0
Q9NXR1	Nuclear distribution protein nudE homolog 1 OS=Homo sapiens OX=9606 GN=NDE1 PE=1 SV=3	1	0	0		0	0		1	1	Typical	0	0		0	0		0	0
Q9BYV8	Centrosomal protein of 41 kDa OS=Homo sapiens OX=9606 GN=CEP41 PE=1 SV=1	1	0	0		0	0		1	1	Typical	0	0		0	0		0	0
P52630	Signal transducer and activator of transcription 2 OS=Homo sapiens OX=9606 GN=STAT2 PE=1 SV=1	1	0	0		0	0		1	1	Typical	0	0		0	0		0	0
Q6UN15	Pre-mRNA 3'-end-processing factor FIP1 OS=Homo sapiens OX=9606 GN=FIP1L1 PE=1 SV=1	1	0	0		0	0		1	1	Typical	0	0		0	0		0	0
P05067	Amyloid-beta precursor protein OS=Homo sapiens OX=9606 GN=APP PE=1 SV=3	1	0	0		0	0		1	1	Typical	0	0		0	0		0	0
Q9NR09	Baculoviral IAP repeat-containing protein 6 OS=Homo sapiens OX=9606 GN=BIRC6 PE=1 SV=2	1	0	0		0	0		1	1	Typical	0	0		0	0		0	0
P06400	Retinoblastoma-associated protein OS=Homo sapiens OX=9606 GN=RB1 PE=1 SV=2	1	0	0		0	0		1	1	Typical	0	0		0	0		0	0
Q5VYK3	Proteasome adapter and scaffold protein ECM29 OS=Homo sapiens OX=9606 GN=ECPAS PE=1 SV=2	1	0	0		0	0		1	1	Typical	0	0		0	0		0	0
Q969R2	Oxysterol-binding protein 2 OS=Homo sapiens OX=9606 GN=OSBP2 PE=1 SV=2	1	0	0		0	0		1	1	Typical	0	0		0	0		0	0
Q96HY6	DDRGK domain-containing protein 1 OS=Homo sapiens OX=9606 GN=DDRGK1 PE=1 SV=2	1	0	0		0	0		1	1	Typical	0	0		0	0		0	0
Q8NBJ7	Inactive C-alpha-formylglycine-generating enzyme 2 OS=Homo sapiens OX=9606 GN=SUMF2 PE=1 SV=2	1	0	0		0	0		1	1	Typical	0	0		0	0		0	0
P17096	High mobility group protein HMG-I/HMG-Y OS=Homo sapiens OX=9606 GN=HMGA1 PE=1 SV=3	1	0	0		0	0		1	1	Typical	0	0		0	0		0	0
O14617	AP-3 complex subunit delta-1 OS=Homo sapiens OX=9606 GN=AP3D1 PE=1 SV=1	1	0	0		0	0		1	1	Typical	0	0		0	0		0	0
Q8NC44	Reticulophagy regulator 2 OS=Homo sapiens OX=9606 GN=RETREG2 PE=1 SV=3	1	0	0		0	0		1	1	Typical	0	0		0	0		0	0
Q9UI14	Prenylated Rab acceptor protein 1 OS=Homo sapiens OX=9606 GN=RABAC1 PE=1 SV=1	1	0	0		0	0		1	1	Typical	0	0		0	0		0	0
Q6GMV2	Histone-lysine N-trimethyltransferase SMYD5 OS=Homo sapiens OX=9606 GN=SMYD5 PE=1 SV=2	1	0	0		0	0		1	1	Typical	0	0		0	0		0	0
Q86TI2	Dipeptidyl peptidase 9 OS=Homo sapiens OX=9606 GN=DPP9 PE=1 SV=3	1	0	0		0	0		1	1	Typical	0	0		0	0		0	0
Q6Q0C0	E3 ubiquitin-protein ligase TRAF7 OS=Homo sapiens OX=9606 GN=TRAF7 PE=1 SV=1	1	0	0		0	0		1	1	Typical	0	0		0	0		0	0
Q8NEZ5	F-box only protein 22 OS=Homo sapiens OX=9606 GN=FBXO22 PE=1 SV=1	1	0	0		0	0		1	1	Typical	0	0		0	0		0	0
P27694	Replication protein A 70 kDa DNA-binding subunit OS=Homo sapiens OX=9606 GN=RPA1 PE=1 SV=2	1	0	0		0	0		1	1	Typical	0	0		0	0		0	0
O43301	Heat shock 70 kDa protein 12A OS=Homo sapiens OX=9606 GN=HSPA12A PE=1 SV=2	1	0	0		0	0		1	1	Typical	0	0		0	0		0	0
P37198	Nuclear pore glycoprotein p62 OS=Homo sapiens OX=9606 GN=NUP62 PE=1 SV=3	1	0	0		0	0		1	1	Typical	0	0		0	0		0	0
Q86VR2	Reticulophagy regulator 3 OS=Homo sapiens OX=9606 GN=RETREG3 PE=1 SV=1	1	0	0		0	0		1	1	Typical	0	0		0	0		0	0
Q8NHV4	Protein NEDD1 OS=Homo sapiens OX=9606 GN=NEDD1 PE=1 SV=1	1	0	0		0	0		1	1	Typical	0	0		0	0		0	0
Q7Z4V5	Hepatoma-derived growth factor-related protein 2 OS=Homo sapiens OX=9606 GN=HDGFL2 PE=1 SV=1	1	0	0		0	0		1	1	Typical	0	0		0	0		0	0
P84157	Matrix-remodeling-associated protein 7 OS=Homo sapiens OX=9606 GN=MXRA7 PE=1 SV=1	1	0	0		0	0		1	1	Typical	0	0		0	0		0	0
Q8N488	RING1 and YY1-binding protein OS=Homo sapiens OX=9606 GN=RYBP PE=1 SV=2	1	0	0		0	0		1	1	Typical	0	0		0	0		0	0
Q9UI10	Translation initiation factor eIF-2B subunit delta OS=Homo sapiens OX=9606 GN=EIF2B4 PE=1 SV=2	1	0	0		0	0		1	1	Typical	0	0		0	0		0	0
Q9NR50	Translation initiation factor eIF-2B subunit gamma OS=Homo sapiens OX=9606 GN=EIF2B3 PE=1 SV=1	1	0	0		0	0		1	1	Typical	0	0		0	0		0	0
Q14683	Structural maintenance of chromosomes protein 1A OS=Homo sapiens OX=9606 GN=SMC1A PE=1 SV=2	1	0	0		0	0		1	1	Typical	0	0		0	0		0	0
O15118	NPC intracellular cholesterol transporter 1 OS=Homo sapiens OX=9606 GN=NPC1 PE=1 SV=2	1	0	0		0	0		1	1	Typical	0	0		0	0		0	0
Q13428	Treacle protein OS=Homo sapiens OX=9606 GN=TCOF1 PE=1 SV=3	1	0	0		0	0		1	1	Typical	0	0		0	0		0	0
P56693	Transcription factor SOX-10 OS=Homo sapiens OX=9606 GN=SOX10 PE=1 SV=1	1	0	0		0	0		1	1	Typical	0	0		0	0		0	0
Q6NVY1	3-hydroxyisobutyryl-CoA hydrolase, mitochondrial OS=Homo sapiens OX=9606 GN=HIBCH PE=1 SV=2	1	0	0		0	0		1	1	Typical	0	0		0	0		0	0
O75323	Protein NipSnap homolog 2 OS=Homo sapiens OX=9606 GN=NIPSNAP2 PE=1 SV=1	1	0	0		0	0		1	1	Typical	0	0		0	0		0	0
Q709C8	Vacuolar protein sorting-associated protein 13C OS=Homo sapiens OX=9606 GN=VPS13C PE=1 SV=1	1	0	0		0	0		1	1	Typical	0	0		0	0		0	0
Q6PGP7	Tetratricopeptide repeat protein 37 OS=Homo sapiens OX=9606 GN=TTC37 PE=1 SV=1	1	0	0		0	0		1	1	Typical	0	0		0	0		0	0
P04181	Ornithine aminotransferase, mitochondrial OS=Homo sapiens OX=9606 GN=OAT PE=1 SV=1	1	0	0		0	0		1	1	Typical	0	0		0	0		0	0
Q86XP3	ATP-dependent RNA helicase DDX42 OS=Homo sapiens OX=9606 GN=DDX42 PE=1 SV=1	1	0	0		0	0		1	1	Typical	0	0		0	0		0	0
Q9UKV3	Apoptotic chromatin condensation inducer in the nucleus OS=Homo sapiens OX=9606 GN=ACIN1 PE=1 SV=2	1	0	0		0	0		1	1	Typical	0	0		0	0		0	0
O94888	UBX domain-containing protein 7 OS=Homo sapiens OX=9606 GN=UBXN7 PE=1 SV=2	1	0	0		0	0		1	1	Typical	0	0		0	0		0	0
Q14573	Inositol 1,4,5-trisphosphate receptor type 3 OS=Homo sapiens OX=9606 GN=ITPR3 PE=1 SV=2	1	0	0		0	0		1	1	Typical	0	0		0	0		0	0
Q9H6U6	BCAS3 microtubule associated cell migration factor OS=Homo sapiens OX=9606 GN=BCAS3 PE=1 SV=3	1	0	0		0	0		1	1	Typical	0	0		0	0		0	0
P42858	Huntingtin OS=Homo sapiens OX=9606 GN=HTT PE=1 SV=2	1	0	0		0	0		1	1	Typical	0	0		0	0		0	0
Q96E52	Metalloendopeptidase OMA1, mitochondrial OS=Homo sapiens OX=9606 GN=OMA1 PE=1 SV=1	1	0	0		0	0		1	1	Typical	0	0		0	0		0	0
Q9BWJ5	Splicing factor 3B subunit 5 OS=Homo sapiens OX=9606 GN=SF3B5 PE=1 SV=1	1	0	0		0	0		1	1	Typical	0	0		0	0		0	0
Q9Y6Y0	Influenza virus NS1A-binding protein OS=Homo sapiens OX=9606 GN=IVNS1ABP PE=1 SV=3	1	0	0		0	0		1	1	Typical	0	0		0	0		0	0
Q9HBU6	Ethanolamine kinase 1 OS=Homo sapiens OX=9606 GN=ETNK1 PE=1 SV=1	1	0	0		0	0		1	1	Typical	0	0		0	0		0	0
O43290	U4/U6.U5 tri-snRNP-associated protein 1 OS=Homo sapiens OX=9606 GN=SART1 PE=1 SV=1	1	0	0		0	0		1	1	Typical	0	0		0	0		0	0
Q14155	Rho guanine nucleotide exchange factor 7 OS=Homo sapiens OX=9606 GN=ARHGEF7 PE=1 SV=2	1	0	0		0	0		1	1	Typical	0	0		0	0		0	0
Q9NYM9	BET1-like protein OS=Homo sapiens OX=9606 GN=BET1L PE=1 SV=1	1	0	0		0	0		1	1	Typical	0	0		0	0		0	0
Q9UBK8	Methionine synthase reductase OS=Homo sapiens OX=9606 GN=MTRR PE=1 SV=4	1	0	0		0	0		1	1	Typical	0	0		0	0		0	0
Q15165	Serum paraoxonase/arylesterase 2 OS=Homo sapiens OX=9606 GN=PON2 PE=1 SV=4	1	0	0		0	0		1	1	Typical	0	0		0	0		0	0
P35244	Replication protein A 14 kDa subunit OS=Homo sapiens OX=9606 GN=RPA3 PE=1 SV=1	1	0	0		0	0		1	1	Typical	0	0		0	0		0	0
Q96HS1	Serine/threonine-protein phosphatase PGAM5, mitochondrial OS=Homo sapiens OX=9606 GN=PGAM5 PE=1 SV=2	1	0	0		0	0		1	1	Typical	0	0		0	0		0	0
Q5T890	DNA excision repair protein ERCC-6-like 2 OS=Homo sapiens OX=9606 GN=ERCC6L2 PE=1 SV=2	1	0	0		0	0		1	1	Typical	0	0		0	0		0	0
Q008S8	Epithelial cell-transforming sequence 2 oncogene-like OS=Homo sapiens OX=9606 GN=ECT2L PE=2 SV=2	1	0	0		0	0		1	1	Typical	0	0		0	0		0	0
O75477	Erlin-1 OS=Homo sapiens OX=9606 GN=ERLIN1 PE=1 SV=2	1	0	0		0	0		1	1	Typical	0	0		0	0		0	0
Q9NTJ3	Structural maintenance of chromosomes protein 4 OS=Homo sapiens OX=9606 GN=SMC4 PE=1 SV=2	1	0	0		0	0		1	1	Typical	0	0		0	0		0	0
O43264	Centromere/kinetochore protein zw10 homolog OS=Homo sapiens OX=9606 GN=ZW10 PE=1 SV=3	1	0	0		0	0		1	1	Typical	0	0		0	0		0	0
Q5MNZ9	WD repeat domain phosphoinositide-interacting protein 1 OS=Homo sapiens OX=9606 GN=WIPI1 PE=1 SV=3	1	0	0		0	0		1	1	Typical	0	0		0	0		0	0
Q15005	Signal peptidase complex subunit 2 OS=Homo sapiens OX=9606 GN=SPCS2 PE=1 SV=3	1	0	0		0	0		1	1	Typical	0	0		0	0		0	0
Q9H6T3	RNA polymerase II-associated protein 3 OS=Homo sapiens OX=9606 GN=RPAP3 PE=1 SV=2	1	0	0		0	0		1	1	Typical	0	0		0	0		0	0
Q9NP77	RNA polymerase II subunit A C-terminal domain phosphatase SSU72 OS=Homo sapiens OX=9606 GN=SSU72 PE=1 SV=1	1	0	0		0	0		1	1	Typical	0	0		0	0		0	0
Q9HB55	Cytochrome P450 3A43 OS=Homo sapiens OX=9606 GN=CYP3A43 PE=1 SV=1	1	0	0		0	0		1	1	Typical	0	0		0	0		0	0
Q96SB4	SRSF protein kinase 1 OS=Homo sapiens OX=9606 GN=SRPK1 PE=1 SV=2	1	0	0		0	0		1	1	Typical	0	0		0	0		0	0
P48634	Protein PRRC2A OS=Homo sapiens OX=9606 GN=PRRC2A PE=1 SV=3	1	0	0		0	0		1	1	Typical	0	0		0	0		0	0
P12270	Nucleoprotein TPR OS=Homo sapiens OX=9606 GN=TPR PE=1 SV=3	1	0	0		0	0		1	1	Typical	0	0		0	0		0	0
P0C7V7	Putative signal peptidase complex catalytic subunit SEC11B OS=Homo sapiens OX=9606 GN=SEC11B PE=5 SV=1	1	0	0		0	0		1	1	Typical	0	0		0	0		0	0
Q14980	Nuclear mitotic apparatus protein 1 OS=Homo sapiens OX=9606 GN=NUMA1 PE=1 SV=2	1	0	0		0	0		1	1	Typical	0	0		0	0		0	0
O95671	Probable bifunctional dTTP/UTP pyrophosphatase/methyltransferase protein OS=Homo sapiens OX=9606 GN=ASMTL PE=1 SV=3	1	0	0		0	0		1	1	Typical	0	0		0	0		0	0
Q9H089	Large subunit GTPase 1 homolog OS=Homo sapiens OX=9606 GN=LSG1 PE=1 SV=2	1	0	0		0	0		1	1	Typical	0	0		0	0		0	0
O60869	Endothelial differentiation-related factor 1 OS=Homo sapiens OX=9606 GN=EDF1 PE=1 SV=1	1	0	0		0	0		1	1	Typical	0	0		0	0		0	0
tr|Q9Q8K7|Q9Q8K7_MYXVL	M93L OS=Myxoma virus (strain Lausanne) OX=31530 GN=m093L PE=4 SV=1	1	0	0		0	0		1	1	Typical	0	0		0	0		0	0
Q9Y4Y9	U6 snRNA-associated Sm-like protein LSm5 OS=Homo sapiens OX=9606 GN=LSM5 PE=1 SV=3	1	0	0		0	0		1	1	Typical	0	0		0	0		0	0
Q86X76	Deaminated glutathione amidase OS=Homo sapiens OX=9606 GN=NIT1 PE=1 SV=2	1	0	0		0	0		1	1	Typical	0	0		0	0		0	0
Q6ZT98	Tubulin polyglutamylase TTLL7 OS=Homo sapiens OX=9606 GN=TTLL7 PE=1 SV=2	1	0	0		0	0		1	1	Typical	0	0		0	0		0	0
Q7Z7E8	Ubiquitin-conjugating enzyme E2 Q1 OS=Homo sapiens OX=9606 GN=UBE2Q1 PE=1 SV=1	1	0	0		0	0		1	1	Typical	0	0		0	0		0	0
Q9NY27	Serine/threonine-protein phosphatase 4 regulatory subunit 2 OS=Homo sapiens OX=9606 GN=PPP4R2 PE=1 SV=3	1	0	0		0	0		1	1	Typical	0	0		0	0		0	0
Q8NHH9	Atlastin-2 OS=Homo sapiens OX=9606 GN=ATL2 PE=1 SV=2	1	0	0		0	0		1	1	Typical	0	0		0	0		0	0
Q9BWF3	RNA-binding protein 4 OS=Homo sapiens OX=9606 GN=RBM4 PE=1 SV=1	1	0	0		0	0		1	1	Typical	0	0		0	0		0	0
O95972	Bone morphogenetic protein 15 OS=Homo sapiens OX=9606 GN=BMP15 PE=1 SV=2	1	0	0		0	0		1	1	Typical	0	0		0	0		0	0
Q7Z7K0	COX assembly mitochondrial protein homolog OS=Homo sapiens OX=9606 GN=CMC1 PE=1 SV=1	1	0	0		0	0		1	1	Typical	0	0		0	0		0	0
Q9Y385	Ubiquitin-conjugating enzyme E2 J1 OS=Homo sapiens OX=9606 GN=UBE2J1 PE=1 SV=2	1	0	0		0	0		1	1	Typical	0	0		0	0		0	0
Q8N1F7	Nuclear pore complex protein Nup93 OS=Homo sapiens OX=9606 GN=NUP93 PE=1 SV=2	1	0	0		0	0		1	1	Typical	0	0		0	0		0	0
Q6PI48	Aspartate--tRNA ligase, mitochondrial OS=Homo sapiens OX=9606 GN=DARS2 PE=1 SV=1	1	0	0		0	0		1	1	Typical	0	0		0	0		0	0
Q9BRX8	Peroxiredoxin-like 2A OS=Homo sapiens OX=9606 GN=PRXL2A PE=1 SV=3	1	0	0		0	0		1	1	Typical	0	0		0	0		0	0
P17900	Ganglioside GM2 activator OS=Homo sapiens OX=9606 GN=GM2A PE=1 SV=4	1	0	0		0	0		1	1	Typical	0	0		0	0		0	0
Q9Y2D4	Exocyst complex component 6B OS=Homo sapiens OX=9606 GN=EXOC6B PE=1 SV=3	1	0	0		0	0		1	1	Typical	0	0		0	0		0	0
Q14165	Malectin OS=Homo sapiens OX=9606 GN=MLEC PE=1 SV=1	1	0	0		0	0		1	1	Typical	0	0		0	0		0	0
Q10570	Cleavage and polyadenylation specificity factor subunit 1 OS=Homo sapiens OX=9606 GN=CPSF1 PE=1 SV=2	1	0	0		0	0		1	1	Typical	0	0		0	0		0	0
Q9BVV6	Protein TALPID3 OS=Homo sapiens OX=9606 GN=KIAA0586 PE=1 SV=4	1	0	0		0	0		1	1	Typical	0	0		0	0		0	0
Q5T0F9	Coiled-coil and C2 domain-containing protein 1B OS=Homo sapiens OX=9606 GN=CC2D1B PE=1 SV=1	1	0	0		0	0		1	1	Typical	0	0		0	0		0	0
O75179	Ankyrin repeat domain-containing protein 17 OS=Homo sapiens OX=9606 GN=ANKRD17 PE=1 SV=3	1	0	0		0	0		1	1	Typical	0	0		0	0		0	0
O00267	Transcription elongation factor SPT5 OS=Homo sapiens OX=9606 GN=SUPT5H PE=1 SV=1	1	0	0		0	0		1	1	Typical	0	0		0	0		0	0
Q9Y6Y8	SEC23-interacting protein OS=Homo sapiens OX=9606 GN=SEC23IP PE=1 SV=1	1	0	0		0	0		1	1	Typical	0	0		0	0		0	0
Q1KMD3	Heterogeneous nuclear ribonucleoprotein U-like protein 2 OS=Homo sapiens OX=9606 GN=HNRNPUL2 PE=1 SV=1	1	0	0		0	0		1	1	Typical	0	0		0	0		0	0
P80217	Interferon-induced 35 kDa protein OS=Homo sapiens OX=9606 GN=IFI35 PE=1 SV=5	1	0	0		0	0		1	1	Typical	0	0		0	0		0	0
Q9UMS4	Pre-mRNA-processing factor 19 OS=Homo sapiens OX=9606 GN=PRPF19 PE=1 SV=1	1	0	0		0	0		1	1	Typical	0	0		0	0		0	0
Q8N8N7	Prostaglandin reductase 2 OS=Homo sapiens OX=9606 GN=PTGR2 PE=1 SV=1	1	0	0		0	0		1	1	Typical	0	0		0	0		0	0
P07099	Epoxide hydrolase 1 OS=Homo sapiens OX=9606 GN=EPHX1 PE=1 SV=1	1	0	0		0	0		1	1	Typical	0	0		0	0		0	0
Q7Z3B4	Nucleoporin p54 OS=Homo sapiens OX=9606 GN=NUP54 PE=1 SV=2	1	0	0		0	0		1	1	Typical	0	0		0	0		0	0
Q9H0R3	Transmembrane protein 222 OS=Homo sapiens OX=9606 GN=TMEM222 PE=1 SV=2	1	0	0		0	0		1	1	Typical	0	0		0	0		0	0
Q15785	Mitochondrial import receptor subunit TOM34 OS=Homo sapiens OX=9606 GN=TOMM34 PE=1 SV=2	1	0	0		0	0		1	1	Typical	0	0		0	0		0	0
Q9BQ61	Telomerase RNA component interacting RNase OS=Homo sapiens OX=9606 GN=TRIR PE=1 SV=1	1	0	0		0	0		1	1	Typical	0	0		0	0		0	0
P42345	Serine/threonine-protein kinase mTOR OS=Homo sapiens OX=9606 GN=MTOR PE=1 SV=1	1	0	0		0	0		1	1	Typical	0	0		0	0		0	0
Q6VN20	Ran-binding protein 10 OS=Homo sapiens OX=9606 GN=RANBP10 PE=1 SV=1	1	0	0		0	0		1	1	Typical	0	0		0	0		0	0
P42166	Lamina-associated polypeptide 2, isoform alpha OS=Homo sapiens OX=9606 GN=TMPO PE=1 SV=2	1	0	0		0	0		1	1	Typical	0	0		0	0		0	0
Q6ZUV0	Putative cytosolic acyl coenzyme A thioester hydrolase-like OS=Homo sapiens OX=9606 GN=ACOT7L PE=5 SV=1	1	0	0		0	0		1	1	Typical	0	0		0	0		0	0
Q9UFE4	Coiled-coil domain-containing protein 39 OS=Homo sapiens OX=9606 GN=CCDC39 PE=2 SV=3	1	0	0		0	0		1	1	Typical	0	0		0	0		0	0
Q5T280	Putative methyltransferase C9orf114 OS=Homo sapiens OX=9606 GN=SPOUT1 PE=1 SV=3	1	0	0		0	0		1	1	Typical	0	0		0	0		0	0
Q8IWC1	MAP7 domain-containing protein 3 OS=Homo sapiens OX=9606 GN=MAP7D3 PE=1 SV=2	1	0	0		0	0		1	1	Typical	0	0		0	0		0	0
O60232	Protein ZNRD2 OS=Homo sapiens OX=9606 GN=ZNRD2 PE=1 SV=1	1	0	0		0	0		1	1	Typical	0	0		0	0		0	0
Q01658	Protein Dr1 OS=Homo sapiens OX=9606 GN=DR1 PE=1 SV=1	1	0	0		0	0		1	1	Typical	0	0		0	0		0	0
Q16763	Ubiquitin-conjugating enzyme E2 S OS=Homo sapiens OX=9606 GN=UBE2S PE=1 SV=2	1	0	0		0	0		1	1	Typical	0	0		0	0		0	0
O15294	UDP-N-acetylglucosamine--peptide N-acetylglucosaminyltransferase 110 kDa subunit OS=Homo sapiens OX=9606 GN=OGT PE=1 SV=3	1	0	0		0	0		1	1	Typical	0	0		0	0		0	0
O15027	Protein transport protein Sec16A OS=Homo sapiens OX=9606 GN=SEC16A PE=1 SV=4	1	0	0		0	0		1	1	Typical	0	0		0	0		0	0
O60678	Protein arginine N-methyltransferase 3 OS=Homo sapiens OX=9606 GN=PRMT3 PE=1 SV=4	1	0	0		0	0		1	1	Typical	0	0		0	0		0	0
O60229	Kalirin OS=Homo sapiens OX=9606 GN=KALRN PE=1 SV=3	1	0	0		0	0		1	1	Typical	0	0		0	0		0	0
Q9UEE9	Craniofacial development protein 1 OS=Homo sapiens OX=9606 GN=CFDP1 PE=1 SV=1	1	0	0		0	0		1	1	Typical	0	0		0	0		0	0
Q14839	Chromodomain-helicase-DNA-binding protein 4 OS=Homo sapiens OX=9606 GN=CHD4 PE=1 SV=2	1	0	0		0	0		1	1	Typical	0	0		0	0		0	0
Q9NZQ7	Programmed cell death 1 ligand 1 OS=Homo sapiens OX=9606 GN=CD274 PE=1 SV=1	1	0	0		0	0		1	1	Typical	0	0		0	0		0	0
Q4G0F5	Vacuolar protein sorting-associated protein 26B OS=Homo sapiens OX=9606 GN=VPS26B PE=1 SV=2	1	0	0		0	0		1	1	Typical	0	0		0	0		0	0
O75475	PC4 and SFRS1-interacting protein OS=Homo sapiens OX=9606 GN=PSIP1 PE=1 SV=1	1	0	0		0	0		1	1	Typical	0	0		0	0		0	0
O15379	Histone deacetylase 3 OS=Homo sapiens OX=9606 GN=HDAC3 PE=1 SV=2	1	0	0		0	0		1	1	Typical	0	0		0	0		0	0
O95613	Pericentrin OS=Homo sapiens OX=9606 GN=PCNT PE=1 SV=4	1	0	0		0	0		1	1	Typical	0	0		0	0		0	0
Q9H6Z4	Ran-binding protein 3 OS=Homo sapiens OX=9606 GN=RANBP3 PE=1 SV=1	1	0	0		0	0		1	1	Typical	0	0		0	0		0	0
P09601	Heme oxygenase 1 OS=Homo sapiens OX=9606 GN=HMOX1 PE=1 SV=1	1	0	0		0	0		1	1	Typical	0	0		0	0		0	0
Q8N5K1	CDGSH iron-sulfur domain-containing protein 2 OS=Homo sapiens OX=9606 GN=CISD2 PE=1 SV=1	1	0	0		0	0		1	1	Typical	0	0		0	0		0	0
Q9UJJ9	N-acetylglucosamine-1-phosphotransferase subunit gamma OS=Homo sapiens OX=9606 GN=GNPTG PE=1 SV=1	1	0	0		0	0		1	1	Typical	0	0		0	0		0	0
Q9H9V9	2-oxoglutarate and iron-dependent oxygenase JMJD4 OS=Homo sapiens OX=9606 GN=JMJD4 PE=1 SV=2	1	0	0		0	0		1	1	Typical	0	0		0	0		0	0
Q96G23	Ceramide synthase 2 OS=Homo sapiens OX=9606 GN=CERS2 PE=1 SV=1	1	0	0		0	0		1	1	Typical	0	0		0	0		0	0
Q9UGP4	LIM domain-containing protein 1 OS=Homo sapiens OX=9606 GN=LIMD1 PE=1 SV=1	1	0	0		0	0		1	1	Typical	0	0		0	0		0	0
P23434	Glycine cleavage system H protein, mitochondrial OS=Homo sapiens OX=9606 GN=GCSH PE=1 SV=2	1	0	0		0	0		1	1	Typical	0	0		0	0		0	0
Q7L190	Developmental pluripotency-associated protein 4 OS=Homo sapiens OX=9606 GN=DPPA4 PE=1 SV=2	1	0	0		0	0		1	1	Typical	0	0		0	0		0	0
P51648	Aldehyde dehydrogenase family 3 member A2 OS=Homo sapiens OX=9606 GN=ALDH3A2 PE=1 SV=1	1	0	0		0	0		1	1	Typical	0	0		0	0		0	0
Q8IWZ5	Tripartite motif-containing protein 42 OS=Homo sapiens OX=9606 GN=TRIM42 PE=1 SV=2	1	0	0		0	0		1	1	Typical	0	0		0	0		0	0
Q04837	Single-stranded DNA-binding protein, mitochondrial OS=Homo sapiens OX=9606 GN=SSBP1 PE=1 SV=1	5	1	1	Typical	3	3	Typical	5	6	Typical	1	1	Typical	2	2	Typical	1	1	Typical
P29692	Elongation factor 1-delta OS=Homo sapiens OX=9606 GN=EEF1D PE=1 SV=5	18	9	13	Typical	13	42.7761	Typical	15	37.7761	Typical	11	16.7761	Typical	11	24.7761	Typical	11	24	Typical
Q15286	Ras-related protein Rab-35 OS=Homo sapiens OX=9606 GN=RAB35 PE=1 SV=1	9	6	11.8125	Typical	5	13.0156	Typical	6	12.0156	Typical	6	10.0156	Typical	7	21.4219	Typical	6	16.625	Typical
Q96CG8	Collagen triple helix repeat-containing protein 1 OS=Homo sapiens OX=9606 GN=CTHRC1 PE=1 SV=1	6	3	3	Typical	4	7	Typical	2	2	Typical	2	3	Typical	5	8	Typical	1	1	Typical
ENSEMBL:ENSBTAP00000018229	(Bos taurus) 54 kDa protein	15	8	13.4737	Typical	8	16.2632	Typical	11	21.1053	Typical	3	2.89474	Typical	8	15.3684	Typical	4	8.57895	Typical
Q96P47	Arf-GAP with GTPase, ANK repeat and PH domain-containing protein 3 OS=Homo sapiens OX=9606 GN=AGAP3 PE=1 SV=2	3	0	0		0	0		1	1	Typical	0	0		2	2	Typical	0	0
O60266	Adenylate cyclase type 3 OS=Homo sapiens OX=9606 GN=ADCY3 PE=1 SV=3	2	0	0		0	0		1	1	Typical	0	0		2	2	Typical	0	0
Q92485	Acid sphingomyelinase-like phosphodiesterase 3b OS=Homo sapiens OX=9606 GN=SMPDL3B PE=1 SV=2	2	0	0		0	0		1	1	Typical	0	0		1	2	Typical	0	0
Q2M389	WASH complex subunit 4 OS=Homo sapiens OX=9606 GN=WASHC4 PE=1 SV=2	2	0	0		0	0		1	1	Typical	0	0		2	2	Typical	0	0
O43896	Kinesin-like protein KIF1C OS=Homo sapiens OX=9606 GN=KIF1C PE=1 SV=3	1	0	0		0	0		1	1	Typical	0	0		1	2	Typical	0	0
Q9NQT8	Kinesin-like protein KIF13B OS=Homo sapiens OX=9606 GN=KIF13B PE=1 SV=2	1	0	0		0	0		1	1	Typical	0	0		1	2	Typical	0	0
Q9BRT3	Migration and invasion enhancer 1 OS=Homo sapiens OX=9606 GN=MIEN1 PE=1 SV=1	1	0	0		0	0		1	1	Typical	0	0		1	2	Typical	0	0
Q3MHD2	Protein LSM12 homolog OS=Homo sapiens OX=9606 GN=LSM12 PE=1 SV=2	1	0	0		0	0		1	1	Typical	0	0		1	2	Typical	0	0
Q5T3F8	CSC1-like protein 2 OS=Homo sapiens OX=9606 GN=TMEM63B PE=1 SV=1	1	0	0		0	0		1	1	Typical	0	0		1	2	Typical	0	0
P30622	CAP-Gly domain-containing linker protein 1 OS=Homo sapiens OX=9606 GN=CLIP1 PE=1 SV=2	6	0	0		4	4.875	Typical	2	2	Typical	0	0		1	1	Typical	0	0
Q8IV08	5'-3' exonuclease PLD3 OS=Homo sapiens OX=9606 GN=PLD3 PE=1 SV=1	3	0	0		0	0		0	0		1	1	Typical	2	2	Typical	0	0
P04920	Anion exchange protein 2 OS=Homo sapiens OX=9606 GN=SLC4A2 PE=1 SV=4	1	0	0		0	0		0	0		1	1	Typical	1	2	Typical	0	0
O15230	Laminin subunit alpha-5 OS=Homo sapiens OX=9606 GN=LAMA5 PE=1 SV=8	1	0	0		0	0		0	0		1	1	Typical	1	2	Typical	0	0
P04040	Catalase OS=Homo sapiens OX=9606 GN=CAT PE=1 SV=3	8	4	5	Typical	6	6	Typical	5	6	Typical	1	1	Typical	4	4	Typical	4	4	Typical
P36955	Pigment epithelium-derived factor OS=Homo sapiens OX=9606 GN=SERPINF1 PE=1 SV=4	5	4	0.204082	Subset	3	0.183673	Subset	2	0.0816327	Subset	3	0.0816327	Subset	4	0.22449	Subset	3	2.08163	Typical
Q14118	Dystroglycan 1 OS=Homo sapiens OX=9606 GN=DAG1 PE=1 SV=2	7	2	2	Typical	3	5	Typical	5	5	Typical	3	3	Typical	6	9	Typical	5	7	Typical
Q9UIQ6	Leucyl-cystinyl aminopeptidase OS=Homo sapiens OX=9606 GN=LNPEP PE=1 SV=3	16	1	1	Typical	2	2	Typical	11	12	Typical	0	0		7	7	Typical	9	9	Typical
O15143	Actin-related protein 2/3 complex subunit 1B OS=Homo sapiens OX=9606 GN=ARPC1B PE=1 SV=3	12	6	10	Typical	8	13	Typical	7	13	Typical	3	4	Typical	8	14	Typical	8	14	Typical
P04406	Glyceraldehyde-3-phosphate dehydrogenase OS=Homo sapiens OX=9606 GN=GAPDH PE=1 SV=3	50	29	73.9985	Typical	35	130	Typical	36	106	Typical	32	88	Typical	37	121.998	Typical	29	138	Typical
P17655	Calpain-2 catalytic subunit OS=Homo sapiens OX=9606 GN=CAPN2 PE=1 SV=6	9	3	4	Typical	2	2	Typical	6	6	Typical	1	2	Typical	3	3	Typical	1	1	Typical
P62424	60S ribosomal protein L7a OS=Homo sapiens OX=9606 GN=RPL7A PE=1 SV=2	7	3	3	Typical	2	2	Typical	5	7	Typical	5	5	Typical	5	6	Typical	3	3	Typical
Q9UHD9	Ubiquilin-2 OS=Homo sapiens OX=9606 GN=UBQLN2 PE=1 SV=2	4	0	0		3	3.8	Typical	1	1	Typical	0	0		1	1	Typical	3	3	Typical
P48637	Glutathione synthetase OS=Homo sapiens OX=9606 GN=GSS PE=1 SV=1	17	6	7	Typical	10	14	Typical	10	12	Typical	3	4	Typical	10	13	Typical	11	15	Typical
P52292	Importin subunit alpha-1 OS=Homo sapiens OX=9606 GN=KPNA2 PE=1 SV=1	9	4	4	Typical	4	4	Typical	3	3	Typical	3	3	Typical	6	7	Typical	6	7	Typical
O43865	S-adenosylhomocysteine hydrolase-like protein 1 OS=Homo sapiens OX=9606 GN=AHCYL1 PE=1 SV=2	8	4	6	Typical	4	7	Typical	4	5	Typical	2	3	Typical	4	7	Typical	4	8	Typical
Q9Y2Q5	Ragulator complex protein LAMTOR2 OS=Homo sapiens OX=9606 GN=LAMTOR2 PE=1 SV=1	3	0	0		0	0		1	1	Typical	0	0		0	0		2	2	Typical
O75379	Vesicle-associated membrane protein 4 OS=Homo sapiens OX=9606 GN=VAMP4 PE=1 SV=2	2	0	0		0	0		1	1	Typical	0	0		0	0		2	2	Typical
Q9Y230	RuvB-like 2 OS=Homo sapiens OX=9606 GN=RUVBL2 PE=1 SV=3	22	5	5	Typical	14	17	Typical	14	16	Typical	5	5	Typical	11	11	Typical	6	7	Typical
O00303	Eukaryotic translation initiation factor 3 subunit F OS=Homo sapiens OX=9606 GN=EIF3F PE=1 SV=1	8	2	2	Typical	5	5	Typical	4	4	Typical	2	3	Typical	7	8	Typical	5	7	Typical
P21796	Voltage-dependent anion-selective channel protein 1 OS=Homo sapiens OX=9606 GN=VDAC1 PE=1 SV=2	6	2	2	Typical	4	6	Typical	4	5	Typical	0	0		5	7	Typical	4	5	Typical
O14556	Glyceraldehyde-3-phosphate dehydrogenase, testis-specific OS=Homo sapiens OX=9606 GN=GAPDHS PE=1 SV=2	2	1	0.00152207	Subset	0	0		1	1	Typical	0	0		1	0.00152207	Subset	0	0
P05976	Myosin light chain 1/3, skeletal muscle isoform OS=Homo sapiens OX=9606 GN=MYL1 PE=1 SV=3	4	1	3	Typical	3	7	Typical	3	5	Typical	1	1	Typical	3	8	Typical	1	5	Typical
Q9UNE7	E3 ubiquitin-protein ligase CHIP OS=Homo sapiens OX=9606 GN=STUB1 PE=1 SV=2	14	2	3	Typical	5	5	Typical	8	9	Typical	8	8	Typical	6	10	Typical	5	5	Typical
Q13347	Eukaryotic translation initiation factor 3 subunit I OS=Homo sapiens OX=9606 GN=EIF3I PE=1 SV=1	11	2	2	Typical	5	6	Typical	8	11	Typical	4	6	Typical	6	7	Typical	6	8	Typical
P07948	Tyrosine-protein kinase Lyn OS=Homo sapiens OX=9606 GN=LYN PE=1 SV=3	15	6	6.1948	Typical	6	6.5974	Typical	4	5	Typical	6	7.5974	Typical	14	18.0018	Typical	6	7	Typical
P62310	U6 snRNA-associated Sm-like protein LSm3 OS=Homo sapiens OX=9606 GN=LSM3 PE=1 SV=2	1	1	2	Typical	1	1	Typical	0	0		1	1	Typical	1	1	Typical	0	0
P62854	40S ribosomal protein S26 OS=Homo sapiens OX=9606 GN=RPS26 PE=1 SV=3	2	1	1	Typical	1	2	Typical	1	1	Typical	0	0		1	1	Typical	0	0
O43427	Acidic fibroblast growth factor intracellular-binding protein OS=Homo sapiens OX=9606 GN=FIBP PE=1 SV=3	2	1	1	Typical	2	2	Typical	1	1	Typical	0	0		1	1	Typical	0	0
P02794	Ferritin heavy chain OS=Homo sapiens OX=9606 GN=FTH1 PE=1 SV=2	7	2	3	Typical	6	8	Typical	3	5	Typical	3	3	Typical	6	12	Typical	4	5	Typical
P35443	Thrombospondin-4 OS=Homo sapiens OX=9606 GN=THBS4 PE=1 SV=2	2	0	0		0	0		0	0		0	0		2	1.1	Typical	0	0
P36578	60S ribosomal protein L4 OS=Homo sapiens OX=9606 GN=RPL4 PE=1 SV=5	12	3	6	Typical	5	8	Typical	11	14	Typical	6	8	Typical	7	11	Typical	5	5	Typical
P62318	Small nuclear ribonucleoprotein Sm D3 OS=Homo sapiens OX=9606 GN=SNRPD3 PE=1 SV=1	3	2	2	Typical	3	4	Typical	2	3	Typical	2	2	Typical	2	2	Typical	1	1	Typical
Q9NQS7	Inner centromere protein OS=Homo sapiens OX=9606 GN=INCENP PE=1 SV=3	4	0	0		4	5	Typical	0	0		1	1	Typical	0	0		1	1	Typical
O43488	Aflatoxin B1 aldehyde reductase member 2 OS=Homo sapiens OX=9606 GN=AKR7A2 PE=1 SV=3	5	0	0		3	3	Typical	2	3	Typical	1	1	Typical	3	5	Typical	4	4	Typical
O75334	Liprin-alpha-2 OS=Homo sapiens OX=9606 GN=PPFIA2 PE=1 SV=2	3	1	0.025641	Subset	3	1.05128	Typical	0	0		0	0		2	0.0769231	Subset	2	0.0512821	Subset
P14209	CD99 antigen OS=Homo sapiens OX=9606 GN=CD99 PE=1 SV=1	7	4	7	Typical	5	10	Typical	5	12	Typical	5	15	Typical	5	14	Typical	3	7	Typical
P49721	Proteasome subunit beta type-2 OS=Homo sapiens OX=9606 GN=PSMB2 PE=1 SV=1	2	1	2	Typical	1	2	Typical	1	2	Typical	2	3	Typical	1	1	Typical	1	1	Typical
Q9BSA4	Protein tweety homolog 2 OS=Homo sapiens OX=9606 GN=TTYH2 PE=1 SV=3	9	3	7	Typical	7	14	Typical	4	8	Typical	5	14	Typical	9	22	Typical	7	15	Typical
B2RUZ4	Small integral membrane protein 1 OS=Homo sapiens OX=9606 GN=SMIM1 PE=1 SV=1	3	0	0		1	1	Typical	1	2	Typical	0	0		2	3	Typical	2	2	Typical
Q16181	Septin-7 OS=Homo sapiens OX=9606 GN=SEPTIN7 PE=1 SV=2	14	5	8	Typical	11	12	Typical	9	11	Typical	3	5	Typical	6	9	Typical	6	8	Typical
P53999	Activated RNA polymerase II transcriptional coactivator p15 OS=Homo sapiens OX=9606 GN=SUB1 PE=1 SV=3	3	1	2	Typical	2	2	Typical	3	4	Typical	1	1	Typical	1	1	Typical	1	1	Typical
O75531	Barrier-to-autointegration factor OS=Homo sapiens OX=9606 GN=BANF1 PE=1 SV=1	3	2	2	Typical	2	3	Typical	2	2	Typical	0	0		1	2	Typical	1	1	Typical
P49720	Proteasome subunit beta type-3 OS=Homo sapiens OX=9606 GN=PSMB3 PE=1 SV=2	5	0	0		3	4	Typical	2	3	Typical	2	2	Typical	0	0		2	2	Typical
P20338	Ras-related protein Rab-4A OS=Homo sapiens OX=9606 GN=RAB4A PE=1 SV=3	4	1	0.03125	Subset	2	1.03906	Typical	1	0.0390625	Subset	1	0.0390625	Subset	2	1.05469	Typical	3	1.0625	Typical
P05783	Keratin, type I cytoskeletal 18 OS=Homo sapiens OX=9606 GN=KRT18 PE=1 SV=2	2	1	0.00314961	Subset	1	0.00472441	Subset	1	0.0015748	Subset	2	1.00157	Typical	1	0.0015748	Subset	1	0.0015748	Subset
P07305	Histone H1.0 OS=Homo sapiens OX=9606 GN=H1-0 PE=1 SV=3	2	2	2	Typical	2	3	Typical	1	1	Typical	1	1	Typical	2	2	Typical	1	1	Typical
P12236	ADP/ATP translocase 3 OS=Homo sapiens OX=9606 GN=SLC25A6 PE=1 SV=4	5	2	0.25	Sameset	4	0.625	Subset	0	0		0	0		4	1.5	Typical	1	0.125	Subset
Q9BTU6	Phosphatidylinositol 4-kinase type 2-alpha OS=Homo sapiens OX=9606 GN=PI4K2A PE=1 SV=1	5	0	0		1	1	Typical	2	2	Typical	0	0		4	4	Typical	1	1	Typical
Q13616	Cullin-1 OS=Homo sapiens OX=9606 GN=CUL1 PE=1 SV=2	5	0	0		1	1	Typical	2	2	Typical	0	0		3	4	Typical	1	1	Typical
Q02156	Protein kinase C epsilon type OS=Homo sapiens OX=9606 GN=PRKCE PE=1 SV=1	2	0	0		1	1	Typical	2	3	Typical	1	1	Typical	2	2	Typical	2	3	Typical
P50443	Sulfate transporter OS=Homo sapiens OX=9606 GN=SLC26A2 PE=1 SV=2	6	1	1	Typical	3	5	Typical	3	3	Typical	2	2	Typical	4	6	Typical	4	6	Typical
Q969T9	WW domain-binding protein 2 OS=Homo sapiens OX=9606 GN=WBP2 PE=1 SV=1	3	1	1	Typical	3	4	Typical	1	1	Typical	1	1	Typical	2	2	Typical	1	1	Typical
P43490	Nicotinamide phosphoribosyltransferase OS=Homo sapiens OX=9606 GN=NAMPT PE=1 SV=1	10	3	3	Typical	9	11	Typical	7	7	Typical	3	3	Typical	6	6	Typical	5	5	Typical
Q6EEV6	Small ubiquitin-related modifier 4 OS=Homo sapiens OX=9606 GN=SUMO4 PE=1 SV=2	2	1	0.461538	Sameset	2	2.84615	Typical	2	3.38462	Typical	2	2.46154	Typical	2	1.46154	Typical	1	0.923077	Sameset
P61956	Small ubiquitin-related modifier 2 OS=Homo sapiens OX=9606 GN=SUMO2 PE=1 SV=3	2	1	0.461538	Sameset	2	2.84615	Typical	2	3.38462	Typical	2	2.46154	Typical	2	1.46154	Typical	1	0.923077	Sameset
P61313	60S ribosomal protein L15 OS=Homo sapiens OX=9606 GN=RPL15 PE=1 SV=2	7	1	2	Typical	5	7	Typical	4	11	Typical	4	5	Typical	4	7	Typical	4	4	Typical
P62847	40S ribosomal protein S24 OS=Homo sapiens OX=9606 GN=RPS24 PE=1 SV=1	4	0	0		2	3	Typical	3	5	Typical	3	3	Typical	2	2	Typical	2	3	Typical
P84103	Serine/arginine-rich splicing factor 3 OS=Homo sapiens OX=9606 GN=SRSF3 PE=1 SV=1	6	4	3.65	Typical	4	3.65	Typical	3	2.65	Typical	1	1	Typical	3	3.3	Typical	2	2	Typical
Q96CC6	Inactive rhomboid protein 1 OS=Homo sapiens OX=9606 GN=RHBDF1 PE=1 SV=2	4	0	0		2	3	Typical	2	2	Typical	1	1	Typical	3	5	Typical	3	3	Typical
P60983	Glia maturation factor beta OS=Homo sapiens OX=9606 GN=GMFB PE=1 SV=2	4	0	0		1	3	Typical	2	2	Typical	1	1	Typical	3	5	Typical	3	3	Typical
P61586	Transforming protein RhoA OS=Homo sapiens OX=9606 GN=RHOA PE=1 SV=1	12	5	9	Typical	7	12	Typical	5	13	Typical	9	20	Typical	6	21	Typical	9	20	Typical
O75396	Vesicle-trafficking protein SEC22b OS=Homo sapiens OX=9606 GN=SEC22B PE=1 SV=5	9	2	3	Typical	4	6	Typical	9	14	Typical	2	3	Typical	4	5	Typical	4	6	Typical
Q9Y4L1	Hypoxia up-regulated protein 1 OS=Homo sapiens OX=9606 GN=HYOU1 PE=1 SV=1	3	0	0		3	3	Typical	1	1	Typical	0	0		1	1	Typical	0	0
Q15813	Tubulin-specific chaperone E OS=Homo sapiens OX=9606 GN=TBCE PE=1 SV=1	2	0	0		2	3	Typical	1	1	Typical	0	0		1	1	Typical	0	0
O95373	Importin-7 OS=Homo sapiens OX=9606 GN=IPO7 PE=1 SV=1	10	5	5	Typical	6	9	Typical	8	8	Typical	1	1	Typical	6	8	Typical	5	5	Typical
Q3SZ57	SWISS-PROT:Q3SZ57 (Bos taurus) Alpha-fetoprotein precursor	18	10	16	Typical	8	10	Typical	11	15	Typical	2	3	Typical	11	15	Typical	5	5	Typical
P09497	Clathrin light chain B OS=Homo sapiens OX=9606 GN=CLTB PE=1 SV=1	5	1	1	Typical	2	2	Typical	1	1	Typical	1	2	Typical	5	5	Typical	3	3	Typical
P11586	C-1-tetrahydrofolate synthase, cytoplasmic OS=Homo sapiens OX=9606 GN=MTHFD1 PE=1 SV=4	23	11	13	Typical	19	26	Typical	17	24	Typical	11	12	Typical	18	23	Typical	12	15	Typical
Q8IX18	Probable ATP-dependent RNA helicase DHX40 OS=Homo sapiens OX=9606 GN=DHX40 PE=1 SV=2	1	1	2	Typical	1	1	Typical	1	1	Typical	1	2	Typical	1	1	Typical	0	0
P30520	Adenylosuccinate synthetase isozyme 2 OS=Homo sapiens OX=9606 GN=ADSS2 PE=1 SV=3	5	0	0		2	2	Typical	1	2	Typical	1	1	Typical	5	5	Typical	2	2	Typical
Q96FZ7	Charged multivesicular body protein 6 OS=Homo sapiens OX=9606 GN=CHMP6 PE=1 SV=3	7	4	4	Typical	1	2	Typical	1	1	Typical	2	2	Typical	5	5	Typical	2	3	Typical
P60866	40S ribosomal protein S20 OS=Homo sapiens OX=9606 GN=RPS20 PE=1 SV=1	2	2	4	Typical	2	6	Typical	2	8	Typical	2	6	Typical	2	5	Typical	2	4	Typical
P20020	Plasma membrane calcium-transporting ATPase 1 OS=Homo sapiens OX=9606 GN=ATP2B1 PE=1 SV=4	27	8	5.45614	Typical	15	12.5614	Typical	16	11.9123	Typical	12	7.50877	Typical	20	20.0702	Typical	15	12.6667	Typical
Q14204	Cytoplasmic dynein 1 heavy chain 1 OS=Homo sapiens OX=9606 GN=DYNC1H1 PE=1 SV=5	139	26	28	Typical	65	81	Typical	107	150	Typical	42	50	Typical	71	95	Typical	47	56	Typical
P35749	Myosin-11 OS=Homo sapiens OX=9606 GN=MYH11 PE=1 SV=3	20	7	0.0186843	Typical	14	1.03082	Typical	7	0.0124822	Subset	5	0.00734449	Subset	16	0.0426553	Typical	10	0.0381993	Typical
P11717	Cation-independent mannose-6-phosphate receptor OS=Homo sapiens OX=9606 GN=IGF2R PE=1 SV=3	20	3	3	Typical	9	11	Typical	17	26	Typical	4	5	Typical	13	16	Typical	13	17	Typical
Q9H299	SH3 domain-binding glutamic acid-rich-like protein 3 OS=Homo sapiens OX=9606 GN=SH3BGRL3 PE=1 SV=1	4	2	3	Typical	2	4	Typical	3	3	Typical	2	2	Typical	4	7	Typical	2	5	Typical
Q7L576	Cytoplasmic FMR1-interacting protein 1 OS=Homo sapiens OX=9606 GN=CYFIP1 PE=1 SV=1	24	11	12.0667	Typical	17	22.6	Typical	15	17.2222	Typical	13	14.0667	Typical	20	30.9778	Typical	17	18.7556	Typical
Q3Y5Z3	SWISS-PROT:Q3Y5Z3 (Bos taurus) Adiponectin precursor	4	3	4	Typical	2	3	Typical	2	4	Typical	1	1	Typical	3	4	Typical	0	0
P07900	Heat shock protein HSP 90-alpha OS=Homo sapiens OX=9606 GN=HSP90AA1 PE=1 SV=5	66	25	51.2942	Typical	45	106.338	Typical	50	115.108	Typical	43	77.3128	Typical	43	103.101	Typical	41	90.8961	Typical
Q9H8M9	Protein eva-1 homolog A OS=Homo sapiens OX=9606 GN=EVA1A PE=1 SV=1	7	3	4	Typical	3	5	Typical	5	6	Typical	4	13	Typical	3	9	Typical	4	10	Typical
P17697	SWISS-PROT:P17697 (Bos taurus) Clusterin precursor	8	4	5	Typical	6	13	Typical	3	3	Typical	6	8	Typical	7	14	Typical	4	5	Typical
P53396	ATP-citrate synthase OS=Homo sapiens OX=9606 GN=ACLY PE=1 SV=3	35	9	10	Typical	19	24	Typical	24	28	Typical	12	14	Typical	19	26	Typical	8	8	Typical
Q9H4G4	Golgi-associated plant pathogenesis-related protein 1 OS=Homo sapiens OX=9606 GN=GLIPR2 PE=1 SV=3	4	2	4	Typical	2	3	Typical	2	3	Typical	2	3	Typical	2	2	Typical	2	2	Typical
P99999	Cytochrome c OS=Homo sapiens OX=9606 GN=CYCS PE=1 SV=2	2	1	1	Typical	0	0		1	1	Typical	0	0		0	0		0	0
Q9NQ33	Achaete-scute homolog 3 OS=Homo sapiens OX=9606 GN=ASCL3 PE=1 SV=2	1	1	1	Typical	0	0		1	1	Typical	0	0		0	0		0	0
Q9Y228	TRAF3-interacting JNK-activating modulator OS=Homo sapiens OX=9606 GN=TRAF3IP3 PE=1 SV=2	1	1	1	Typical	0	0		1	1	Typical	0	0		0	0		0	0
P20930	SWISS-PROT:P20930 Tax_Id=9606 Gene_Symbol=FLG Filaggrin	1	1	1	Typical	0	0		1	1	Typical	0	0		0	0		0	0
Q7Z7A1	Centriolin OS=Homo sapiens OX=9606 GN=CNTRL PE=1 SV=2	1	0	0		1	1	Typical	0	0		1	1	Typical	0	0		0	0
P09012	U1 small nuclear ribonucleoprotein A OS=Homo sapiens OX=9606 GN=SNRPA PE=1 SV=3	1	0	0		1	1	Typical	0	0		1	1	Typical	0	0		0	0
Q13011	Delta(3,5)-Delta(2,4)-dienoyl-CoA isomerase, mitochondrial OS=Homo sapiens OX=9606 GN=ECH1 PE=1 SV=2	2	0	0		1	1	Typical	1	1	Typical	0	0		0	0		0	0
Q9NPF4	Probable tRNA N6-adenosine threonylcarbamoyltransferase OS=Homo sapiens OX=9606 GN=OSGEP PE=1 SV=1	2	0	0		1	1	Typical	1	1	Typical	0	0		0	0		0	0
Q9Y5S9	RNA-binding protein 8A OS=Homo sapiens OX=9606 GN=RBM8A PE=1 SV=1	2	0	0		1	1	Typical	1	1	Typical	0	0		0	0		0	0
Q9ULW0	Targeting protein for Xklp2 OS=Homo sapiens OX=9606 GN=TPX2 PE=1 SV=2	2	0	0		1	1	Typical	1	1	Typical	0	0		0	0		0	0
Q96DB5	Regulator of microtubule dynamics protein 1 OS=Homo sapiens OX=9606 GN=RMDN1 PE=1 SV=1	2	0	0		1	1	Typical	1	1	Typical	0	0		0	0		0	0
Q3ZCQ8	Mitochondrial import inner membrane translocase subunit TIM50 OS=Homo sapiens OX=9606 GN=TIMM50 PE=1 SV=2	1	0	0		1	1	Typical	1	1	Typical	0	0		0	0		0	0
Q2M2I8	AP2-associated protein kinase 1 OS=Homo sapiens OX=9606 GN=AAK1 PE=1 SV=3	2	0	0		1	1	Typical	1	1	Typical	0	0		0	0		0	0
Q9BX40	Protein LSM14 homolog B OS=Homo sapiens OX=9606 GN=LSM14B PE=1 SV=1	2	0	0		1	1	Typical	1	1	Typical	0	0		0	0		0	0
P09661	U2 small nuclear ribonucleoprotein A' OS=Homo sapiens OX=9606 GN=SNRPA1 PE=1 SV=2	2	0	0		1	1	Typical	1	1	Typical	0	0		0	0		0	0
Q13835	Plakophilin-1 OS=Homo sapiens OX=9606 GN=PKP1 PE=1 SV=2	2	0	0		1	1	Typical	1	1	Typical	0	0		0	0		0	0
P46379	Large proline-rich protein BAG6 OS=Homo sapiens OX=9606 GN=BAG6 PE=1 SV=2	2	0	0		1	1	Typical	1	1	Typical	0	0		0	0		0	0
Q9NZB2	Constitutive coactivator of PPAR-gamma-like protein 1 OS=Homo sapiens OX=9606 GN=FAM120A PE=1 SV=2	1	0	0		1	1	Typical	1	1	Typical	0	0		0	0		0	0
Q15436	Protein transport protein Sec23A OS=Homo sapiens OX=9606 GN=SEC23A PE=1 SV=2	1	0	0		1	1	Typical	1	1	Typical	0	0		0	0		0	0
Q9UBF2	Coatomer subunit gamma-2 OS=Homo sapiens OX=9606 GN=COPG2 PE=1 SV=1	1	0	0		1	1	Typical	1	1	Typical	0	0		0	0		0	0
Q9UBB6	Neurochondrin OS=Homo sapiens OX=9606 GN=NCDN PE=1 SV=1	1	0	0		1	1	Typical	1	1	Typical	0	0		0	0		0	0
P13995	Bifunctional methylenetetrahydrofolate dehydrogenase/cyclohydrolase, mitochondrial OS=Homo sapiens OX=9606 GN=MTHFD2 PE=1 SV=2	1	0	0		1	1	Typical	1	1	Typical	0	0		0	0		0	0
Q9UKM9	RNA-binding protein Raly OS=Homo sapiens OX=9606 GN=RALY PE=1 SV=1	1	0	0		1	1	Typical	1	1	Typical	0	0		0	0		0	0
Q8WXF1	Paraspeckle component 1 OS=Homo sapiens OX=9606 GN=PSPC1 PE=1 SV=1	1	0	0		1	1	Typical	1	1	Typical	0	0		0	0		0	0
O95376	E3 ubiquitin-protein ligase ARIH2 OS=Homo sapiens OX=9606 GN=ARIH2 PE=1 SV=1	1	0	0		1	1	Typical	1	1	Typical	0	0		0	0		0	0
P35659	Protein DEK OS=Homo sapiens OX=9606 GN=DEK PE=1 SV=1	1	0	0		1	1	Typical	1	1	Typical	0	0		0	0		0	0
P04844	Dolichyl-diphosphooligosaccharide--protein glycosyltransferase subunit 2 OS=Homo sapiens OX=9606 GN=RPN2 PE=1 SV=3	1	0	0		1	1	Typical	1	1	Typical	0	0		0	0		0	0
P60468	Protein transport protein Sec61 subunit beta OS=Homo sapiens OX=9606 GN=SEC61B PE=1 SV=2	1	0	0		1	1	Typical	1	1	Typical	0	0		0	0		0	0
O14530	Thioredoxin domain-containing protein 9 OS=Homo sapiens OX=9606 GN=TXNDC9 PE=1 SV=2	1	0	0		1	1	Typical	1	1	Typical	0	0		0	0		0	0
P53597	Succinate--CoA ligase [ADP/GDP-forming] subunit alpha, mitochondrial OS=Homo sapiens OX=9606 GN=SUCLG1 PE=1 SV=4	1	0	0		1	1	Typical	1	1	Typical	0	0		0	0		0	0
P57088	Transmembrane protein 33 OS=Homo sapiens OX=9606 GN=TMEM33 PE=1 SV=2	1	0	0		1	1	Typical	1	1	Typical	0	0		0	0		0	0
Q15459	Splicing factor 3A subunit 1 OS=Homo sapiens OX=9606 GN=SF3A1 PE=1 SV=1	1	0	0		1	1	Typical	1	1	Typical	0	0		0	0		0	0
Q9NVC6	Mediator of RNA polymerase II transcription subunit 17 OS=Homo sapiens OX=9606 GN=MED17 PE=1 SV=2	1	0	0		1	1	Typical	1	1	Typical	0	0		0	0		0	0
Q96NS5	Ankyrin repeat and SOCS box protein 16 OS=Homo sapiens OX=9606 GN=ASB16 PE=1 SV=2	1	0	0		1	1	Typical	1	1	Typical	0	0		0	0		0	0
Q9NTJ5	Phosphatidylinositol-3-phosphatase SAC1 OS=Homo sapiens OX=9606 GN=SACM1L PE=1 SV=2	1	0	0		1	1	Typical	1	1	Typical	0	0		0	0		0	0
Q9NYL4	Peptidyl-prolyl cis-trans isomerase FKBP11 OS=Homo sapiens OX=9606 GN=FKBP11 PE=1 SV=1	1	0	0		1	1	Typical	1	1	Typical	0	0		0	0		0	0
Q9UPN7	Serine/threonine-protein phosphatase 6 regulatory subunit 1 OS=Homo sapiens OX=9606 GN=PPP6R1 PE=1 SV=5	1	0	0		1	1	Typical	1	1	Typical	0	0		0	0		0	0
Q9ULH1	Arf-GAP with SH3 domain, ANK repeat and PH domain-containing protein 1 OS=Homo sapiens OX=9606 GN=ASAP1 PE=1 SV=4	2	0	0		2	1.25	Typical	0	0		0	0		1	1	Typical	0	0
Q9NVA2	Septin-11 OS=Homo sapiens OX=9606 GN=SEPTIN11 PE=1 SV=3	13	7	9.89286	Typical	10	14.7691	Typical	8	11.8929	Typical	5	6.89286	Typical	11	16.7155	Typical	8	12.6454	Typical
Q01081	Splicing factor U2AF 35 kDa subunit OS=Homo sapiens OX=9606 GN=U2AF1 PE=1 SV=3	4	0	0		1	1	Typical	4	5	Typical	0	0		1	1	Typical	1	1	Typical
Q96F85	CB1 cannabinoid receptor-interacting protein 1 OS=Homo sapiens OX=9606 GN=CNRIP1 PE=1 SV=1	1	0	0		1	1	Typical	1	1	Typical	0	0		1	2	Typical	1	2	Typical
Q8WV24	Pleckstrin homology-like domain family A member 1 OS=Homo sapiens OX=9606 GN=PHLDA1 PE=1 SV=4	1	0	0		1	1	Typical	1	1	Typical	0	0		1	2	Typical	1	2	Typical
Q13630	GDP-L-fucose synthase OS=Homo sapiens OX=9606 GN=GFUS PE=1 SV=1	2	0	0		1	1	Typical	0	0		1	1	Typical	2	2	Typical	2	2	Typical
P15170	Eukaryotic peptide chain release factor GTP-binding subunit ERF3A OS=Homo sapiens OX=9606 GN=GSPT1 PE=1 SV=1	8	0	0		6	6	Typical	1	1	Typical	1	2	Typical	4	5	Typical	2	3	Typical
P46937	Transcriptional coactivator YAP1 OS=Homo sapiens OX=9606 GN=YAP1 PE=1 SV=2	4	0	0		1	1	Typical	1	1	Typical	0	0		1	1	Typical	3	3	Typical
O00442	RNA 3'-terminal phosphate cyclase OS=Homo sapiens OX=9606 GN=RTCA PE=1 SV=1	3	0	0		1	1	Typical	1	1	Typical	0	0		3	3	Typical	1	1	Typical
P17050	Alpha-N-acetylgalactosaminidase OS=Homo sapiens OX=9606 GN=NAGA PE=1 SV=2	3	0	0		1	1	Typical	1	1	Typical	0	0		3	3	Typical	1	1	Typical
Q53H82	Endoribonuclease LACTB2 OS=Homo sapiens OX=9606 GN=LACTB2 PE=1 SV=2	4	0	0		3	4	Typical	1	1	Typical	0	0		2	2	Typical	0	0
Q9P1T7	MyoD family inhibitor domain-containing protein OS=Homo sapiens OX=9606 GN=MDFIC PE=1 SV=2	1	0	0		0	0		0	0		0	0		0	0		1	1	Typical
sp|P20993|A16_VACCC	Virion membrane protein A16 OS=Vaccinia virus (strain Copenhagen) OX=10249 GN=A16L PE=1 SV=3	1	0	0		0	0		0	0		0	0		0	0		1	1	Typical
sp|P20531|SPI1_VACCC	Serine proteinase inhibitor 1 OS=Vaccinia virus (strain Copenhagen) OX=10249 GN=SPI-1 PE=3 SV=1	1	0	0		0	0		0	0		0	0		0	0		1	1	Typical
Q13670	Putative postmeiotic segregation increased 2-like protein 11 OS=Homo sapiens OX=9606 GN=PMS2P11 PE=5 SV=1	1	0	0		0	0		0	0		0	0		0	0		1	1	Typical
sp|P68610|RP19_VACCC	DNA-directed RNA polymerase 19 kDa subunit OS=Vaccinia virus (strain Copenhagen) OX=10249 GN=RPO19 PE=2 SV=1	1	0	0		0	0		0	0		0	0		0	0		1	1	Typical
P34947	G protein-coupled receptor kinase 5 OS=Homo sapiens OX=9606 GN=GRK5 PE=1 SV=1	1	0	0		0	0		0	0		0	0		0	0		1	1	Typical
Q9NR12	PDZ and LIM domain protein 7 OS=Homo sapiens OX=9606 GN=PDLIM7 PE=1 SV=1	1	0	0		0	0		0	0		0	0		0	0		1	1	Typical
sp|P21049|E8_VACCC	Protein E8 OS=Vaccinia virus (strain Copenhagen) OX=10249 GN=E8R PE=2 SV=1	1	0	0		0	0		0	0		0	0		0	0		1	1	Typical
Q9Y3B8	Oligoribonuclease, mitochondrial OS=Homo sapiens OX=9606 GN=REXO2 PE=1 SV=3	1	0	0		0	0		0	0		0	0		0	0		1	1	Typical
Q9NUY8	TBC1 domain family member 23 OS=Homo sapiens OX=9606 GN=TBC1D23 PE=1 SV=3	1	0	0		0	0		0	0		0	0		0	0		1	1	Typical
Q9ULE4	Protein FAM184B OS=Homo sapiens OX=9606 GN=FAM184B PE=2 SV=3	1	0	0		0	0		0	0		0	0		0	0		1	1	Typical
Q9H1K6	Talin rod domain-containing protein 1 OS=Homo sapiens OX=9606 GN=TLNRD1 PE=1 SV=1	1	0	0		0	0		0	0		0	0		0	0		1	1	Typical
Q96EG3	Zinc finger protein 837 OS=Homo sapiens OX=9606 GN=ZNF837 PE=1 SV=2	1	0	0		0	0		0	0		0	0		0	0		1	1	Typical
Q9Y2H1	Serine/threonine-protein kinase 38-like OS=Homo sapiens OX=9606 GN=STK38L PE=1 SV=3	1	0	0		0	0		0	0		0	0		0	0		1	1	Typical
sp|P20992|A15_VACCC	Core protein A15 OS=Vaccinia virus (strain Copenhagen) OX=10249 GN=A15L PE=3 SV=1	1	0	0		0	0		0	0		0	0		0	0		1	1	Typical
Q01831	DNA repair protein complementing XP-C cells OS=Homo sapiens OX=9606 GN=XPC PE=1 SV=4	1	0	0		0	0		0	0		0	0		0	0		1	1	Typical
O43933	Peroxisome biogenesis factor 1 OS=Homo sapiens OX=9606 GN=PEX1 PE=1 SV=1	1	0	0		0	0		0	0		0	0		0	0		1	1	Typical
Q9ULH0	Kinase D-interacting substrate of 220 kDa OS=Homo sapiens OX=9606 GN=KIDINS220 PE=1 SV=3	1	0	0		0	0		0	0		0	0		0	0		1	1	Typical
P62861	FAU ubiquitin-like and ribosomal protein S30 OS=Homo sapiens OX=9606 GN=FAU PE=1 SV=2	1	0	0		0	0		0	0		0	0		0	0		1	1	Typical
sp|P20988|A11_VACCC	Protein A11 OS=Vaccinia virus (strain Copenhagen) OX=10249 GN=A11R PE=2 SV=1	1	0	0		0	0		0	0		0	0		0	0		1	1	Typical
sp|P68604|I2_VACCC	Protein I2 OS=Vaccinia virus (strain Copenhagen) OX=10249 GN=I2L PE=2 SV=1	1	0	0		0	0		0	0		0	0		0	0		1	1	Typical
Q9NXL9	DNA helicase MCM9 OS=Homo sapiens OX=9606 GN=MCM9 PE=1 SV=4	1	0	0		0	0		0	0		0	0		0	0		1	1	Typical
O15360	Fanconi anemia group A protein OS=Homo sapiens OX=9606 GN=FANCA PE=1 SV=2	1	0	0		0	0		0	0		0	0		0	0		1	1	Typical
Q5T653	39S ribosomal protein L2, mitochondrial OS=Homo sapiens OX=9606 GN=MRPL2 PE=1 SV=2	1	0	0		0	0		0	0		0	0		0	0		1	1	Typical
P53634	Dipeptidyl peptidase 1 OS=Homo sapiens OX=9606 GN=CTSC PE=1 SV=2	1	0	0		0	0		0	0		0	0		0	0		1	1	Typical
Q6P3S1	DENN domain-containing protein 1B OS=Homo sapiens OX=9606 GN=DENND1B PE=1 SV=2	1	0	0		0	0		0	0		0	0		0	0		1	1	Typical
Q9HCM4	Band 4.1-like protein 5 OS=Homo sapiens OX=9606 GN=EPB41L5 PE=1 SV=3	1	0	0		0	0		0	0		0	0		0	0		1	1	Typical
O75339	Cartilage intermediate layer protein 1 OS=Homo sapiens OX=9606 GN=CILP PE=1 SV=4	1	0	0		0	0		0	0		0	0		0	0		1	1	Typical
P04183	Thymidine kinase, cytosolic OS=Homo sapiens OX=9606 GN=TK1 PE=1 SV=2	1	0	0		0	0		0	0		0	0		0	0		1	1	Typical
Q96LB3	Intraflagellar transport protein 74 homolog OS=Homo sapiens OX=9606 GN=IFT74 PE=1 SV=1	1	0	0		0	0		0	0		0	0		0	0		1	1	Typical
sp|O57167|C10_VACCA	Protein C10 OS=Vaccinia virus (strain Ankara) OX=126794 GN=MVA006L PE=3 SV=1	1	0	0		0	0		0	0		0	0		0	0		1	1	Typical
Q92530	Proteasome inhibitor PI31 subunit OS=Homo sapiens OX=9606 GN=PSMF1 PE=1 SV=2	1	0	0		0	0		0	0		0	0		0	0		1	1	Typical
Q9BS26	Endoplasmic reticulum resident protein 44 OS=Homo sapiens OX=9606 GN=ERP44 PE=1 SV=1	1	0	0		0	0		0	0		0	0		0	0		1	1	Typical
Q9UHC1	DNA mismatch repair protein Mlh3 OS=Homo sapiens OX=9606 GN=MLH3 PE=1 SV=3	1	0	0		0	0		0	0		0	0		0	0		1	1	Typical
Q8NDW8	Tetratricopeptide repeat protein 21A OS=Homo sapiens OX=9606 GN=TTC21A PE=1 SV=3	1	0	0		0	0		0	0		0	0		0	0		1	1	Typical
Q9P2P5	E3 ubiquitin-protein ligase HECW2 OS=Homo sapiens OX=9606 GN=HECW2 PE=1 SV=2	1	0	0		0	0		0	0		0	0		0	0		1	1	Typical
Q9BXF3	Cat eye syndrome critical region protein 2 OS=Homo sapiens OX=9606 GN=CECR2 PE=1 SV=2	1	0	0		0	0		0	0		0	0		0	0		1	1	Typical
Q9P2Y5	UV radiation resistance-associated gene protein OS=Homo sapiens OX=9606 GN=UVRAG PE=1 SV=1	1	0	0		0	0		0	0		0	0		0	0		1	1	Typical
O75665	Oral-facial-digital syndrome 1 protein OS=Homo sapiens OX=9606 GN=OFD1 PE=1 SV=1	1	0	0		0	0		0	0		0	0		0	0		1	1	Typical
Q96JK9	Mastermind-like protein 3 OS=Homo sapiens OX=9606 GN=MAML3 PE=1 SV=4	1	0	0		0	0		0	0		0	0		0	0		1	1	Typical
Q6ZRK6	Coiled-coil domain-containing protein 73 OS=Homo sapiens OX=9606 GN=CCDC73 PE=2 SV=2	1	0	0		0	0		0	0		0	0		0	0		1	1	Typical
Q9H2E6	Semaphorin-6A OS=Homo sapiens OX=9606 GN=SEMA6A PE=1 SV=3	1	0	0		0	0		0	0		0	0		0	0		1	1	Typical
Q9UKV5	E3 ubiquitin-protein ligase AMFR OS=Homo sapiens OX=9606 GN=AMFR PE=1 SV=2	1	0	0		0	0		0	0		0	0		0	0		1	1	Typical
O60673	DNA polymerase zeta catalytic subunit OS=Homo sapiens OX=9606 GN=REV3L PE=1 SV=2	1	0	0		0	0		0	0		0	0		0	0		1	1	Typical
Q9UHL4	Dipeptidyl peptidase 2 OS=Homo sapiens OX=9606 GN=DPP7 PE=1 SV=3	1	0	0		0	0		0	0		0	0		0	0		1	1	Typical
Q9UDW1	Cytochrome b-c1 complex subunit 9 OS=Homo sapiens OX=9606 GN=UQCR10 PE=1 SV=3	1	0	0		0	0		0	0		0	0		0	0		1	1	Typical
Q9NX55	Huntingtin-interacting protein K OS=Homo sapiens OX=9606 GN=HYPK PE=1 SV=3	1	0	0		0	0		0	0		0	0		0	0		1	1	Typical
P27987	Inositol-trisphosphate 3-kinase B OS=Homo sapiens OX=9606 GN=ITPKB PE=1 SV=5	1	0	0		0	0		0	0		0	0		0	0		1	1	Typical
O94822	E3 ubiquitin-protein ligase listerin OS=Homo sapiens OX=9606 GN=LTN1 PE=1 SV=6	1	0	0		0	0		0	0		0	0		0	0		1	1	Typical
Q96JI7	Spatacsin OS=Homo sapiens OX=9606 GN=SPG11 PE=1 SV=3	1	0	0		0	0		0	0		0	0		0	0		1	1	Typical
sp|P21041|C8_VACCC	Protein C8 OS=Vaccinia virus (strain Copenhagen) OX=10249 GN=C8L PE=3 SV=1	1	0	0		0	0		0	0		0	0		0	0		1	1	Typical
sp|O57216|VLTF2_VACCA	Viral late gene transcription factor 2 OS=Vaccinia virus (strain Ankara) OX=126794 GN=VLTF2 PE=2 SV=1	1	0	0		0	0		0	0		0	0		0	0		1	1	Typical
Q96HW7	Integrator complex subunit 4 OS=Homo sapiens OX=9606 GN=INTS4 PE=1 SV=2	1	0	0		0	0		0	0		0	0		0	0		1	1	Typical
Q9NZD8	Maspardin OS=Homo sapiens OX=9606 GN=SPG21 PE=1 SV=1	1	0	0		0	0		0	0		0	0		0	0		1	1	Typical
sp|P68314|RP07_VACCA	DNA-directed RNA polymerase 7 kDa subunit OS=Vaccinia virus (strain Ankara) OX=126794 GN=RPO7 PE=1 SV=1	1	0	0		0	0		0	0		0	0		0	0		1	1	Typical
Q9UHY8	Fasciculation and elongation protein zeta-2 OS=Homo sapiens OX=9606 GN=FEZ2 PE=1 SV=2	1	0	0		0	0		0	0		0	0		0	0		1	1	Typical
Q9H160	Inhibitor of growth protein 2 OS=Homo sapiens OX=9606 GN=ING2 PE=1 SV=2	1	0	0		0	0		0	0		0	0		0	0		1	1	Typical
sp|P21033|MCE_VACCC	Cap-specific mRNA (nucleoside-2'-O-)-methyltransferase OS=Vaccinia virus (strain Copenhagen) OX=10249 GN=PAPS PE=3 SV=1	1	0	0		0	0		0	0		0	0		0	0		1	1	Typical
Q96RP7	Galactose-3-O-sulfotransferase 4 OS=Homo sapiens OX=9606 GN=GAL3ST4 PE=1 SV=1	1	0	0		0	0		0	0		0	0		0	0		1	1	Typical
A0A087WXM9	Meiosis-specific kinetochore protein OS=Homo sapiens OX=9606 GN=MEIKIN PE=2 SV=2	1	0	0		0	0		0	0		0	0		0	0		1	1	Typical
Q96B96	Lipid droplet assembly factor 1 OS=Homo sapiens OX=9606 GN=LDAF1 PE=1 SV=2	1	0	0		0	0		0	0		0	0		0	0		1	1	Typical
Q8IYE0	Coiled-coil domain-containing protein 146 OS=Homo sapiens OX=9606 GN=CCDC146 PE=1 SV=2	1	0	0		0	0		0	0		0	0		0	0		1	1	Typical
Q8WV99	AN1-type zinc finger protein 2B OS=Homo sapiens OX=9606 GN=ZFAND2B PE=1 SV=1	1	0	0		0	0		0	0		0	0		0	0		1	1	Typical
Q8IWR0	Zinc finger CCCH domain-containing protein 7A OS=Homo sapiens OX=9606 GN=ZC3H7A PE=1 SV=1	1	0	0		0	0		0	0		0	0		0	0		1	1	Typical
Q9ULD9	Zinc finger protein 608 OS=Homo sapiens OX=9606 GN=ZNF608 PE=1 SV=4	1	0	0		0	0		0	0		0	0		0	0		1	1	Typical
P02743	Serum amyloid P-component OS=Homo sapiens OX=9606 GN=APCS PE=1 SV=2	1	0	0		0	0		0	0		0	0		0	0		1	1	Typical
sp|P68614|A32_VACCC	Protein A32 OS=Vaccinia virus (strain Copenhagen) OX=10249 GN=A32L PE=3 SV=2	1	0	0		0	0		0	0		0	0		0	0		1	1	Typical
Q76B58	BMP/retinoic acid-inducible neural-specific protein 3 OS=Homo sapiens OX=9606 GN=BRINP3 PE=1 SV=1	1	0	0		0	0		0	0		0	0		0	0		1	1	Typical
Q86UR5	Regulating synaptic membrane exocytosis protein 1 OS=Homo sapiens OX=9606 GN=RIMS1 PE=1 SV=1	1	0	0		0	0		0	0		0	0		0	0		1	1	Typical
P49326	Flavin-containing monooxygenase 5 OS=Homo sapiens OX=9606 GN=FMO5 PE=1 SV=2	1	0	0		0	0		0	0		0	0		0	0		1	1	Typical
O14896	Interferon regulatory factor 6 OS=Homo sapiens OX=9606 GN=IRF6 PE=1 SV=1	1	0	0		0	0		0	0		0	0		0	0		1	1	Typical
P00813	Adenosine deaminase OS=Homo sapiens OX=9606 GN=ADA PE=1 SV=3	1	0	0		0	0		0	0		0	0		0	0		1	1	Typical
Q7RTT4	Putative protein SSX8 OS=Homo sapiens OX=9606 GN=SSX8P PE=5 SV=2	1	0	0		0	0		0	0		0	0		0	0		1	1	Typical
O60568	Multifunctional procollagen lysine hydroxylase and glycosyltransferase LH3 OS=Homo sapiens OX=9606 GN=PLOD3 PE=1 SV=1	1	0	0		0	0		0	0		0	0		0	0		1	1	Typical
Q9Y673	Dolichyl-phosphate beta-glucosyltransferase OS=Homo sapiens OX=9606 GN=ALG5 PE=1 SV=1	1	0	0		0	0		0	0		0	0		0	0		1	1	Typical
Q6YBV0	Proton-coupled amino acid transporter 4 OS=Homo sapiens OX=9606 GN=SLC36A4 PE=1 SV=1	1	0	0		0	0		0	0		0	0		0	0		1	1	Typical
O14775	Guanine nucleotide-binding protein subunit beta-5 OS=Homo sapiens OX=9606 GN=GNB5 PE=1 SV=2	1	0	0		0	0		0	0		0	0		0	0		1	1	Typical
Q99698	Lysosomal-trafficking regulator OS=Homo sapiens OX=9606 GN=LYST PE=1 SV=3	1	0	0		0	0		0	0		0	0		0	0		1	1	Typical
Q96CS4	Zinc finger protein 689 OS=Homo sapiens OX=9606 GN=ZNF689 PE=1 SV=1	1	0	0		0	0		0	0		0	0		0	0		1	1	Typical
Q92572	AP-3 complex subunit sigma-1 OS=Homo sapiens OX=9606 GN=AP3S1 PE=1 SV=1	1	0	0		0	0		0	0		0	0		0	0		1	1	Typical
Q07617	Sperm-associated antigen 1 OS=Homo sapiens OX=9606 GN=SPAG1 PE=1 SV=3	1	0	0		0	0		0	0		0	0		0	0		1	1	Typical
Q9BRV8	Suppressor of IKBKE 1 OS=Homo sapiens OX=9606 GN=SIKE1 PE=1 SV=1	1	0	0		0	0		0	0		0	0		0	0		1	1	Typical
Q4KMP7	TBC1 domain family member 10B OS=Homo sapiens OX=9606 GN=TBC1D10B PE=1 SV=3	1	0	0		0	0		0	0		0	0		0	0		1	1	Typical
Q8TB96	T-cell immunomodulatory protein OS=Homo sapiens OX=9606 GN=ITFG1 PE=1 SV=1	1	0	0		0	0		0	0		0	0		0	0		1	1	Typical
P24928	DNA-directed RNA polymerase II subunit RPB1 OS=Homo sapiens OX=9606 GN=POLR2A PE=1 SV=2	1	0	0		0	0		0	0		0	0		0	0		1	1	Typical
Q9BT73	Proteasome assembly chaperone 3 OS=Homo sapiens OX=9606 GN=PSMG3 PE=1 SV=1	1	0	0		0	0		0	0		0	0		0	0		1	1	Typical
sp|P68457|G2_VACCC	Late transcription elongation factor G2 OS=Vaccinia virus (strain Copenhagen) OX=10249 GN=G2R PE=3 SV=1	1	0	0		0	0		0	0		0	0		0	0		1	1	Typical
Q96QD9	UAP56-interacting factor OS=Homo sapiens OX=9606 GN=FYTTD1 PE=1 SV=3	1	0	0		0	0		0	0		0	0		0	0		1	1	Typical
Q3ZCN5	Otogelin-like protein OS=Homo sapiens OX=9606 GN=OTOGL PE=1 SV=6	1	0	0		0	0		0	0		0	0		0	0		1	1	Typical
Q9UPR0	Inactive phospholipase C-like protein 2 OS=Homo sapiens OX=9606 GN=PLCL2 PE=1 SV=2	1	0	0		0	0		0	0		0	0		0	0		1	1	Typical
Q6UWE0	E3 ubiquitin-protein ligase LRSAM1 OS=Homo sapiens OX=9606 GN=LRSAM1 PE=1 SV=1	1	0	0		0	0		0	0		0	0		1	1	Typical	0	0
Q9C0H5	Rho GTPase-activating protein 39 OS=Homo sapiens OX=9606 GN=ARHGAP39 PE=1 SV=2	1	0	0		0	0		0	0		0	0		1	1	Typical	0	0
Q9BZE9	Tether containing UBX domain for GLUT4 OS=Homo sapiens OX=9606 GN=ASPSCR1 PE=1 SV=1	1	0	0		0	0		0	0		0	0		1	1	Typical	0	0
Q9H4A6	Golgi phosphoprotein 3 OS=Homo sapiens OX=9606 GN=GOLPH3 PE=1 SV=1	1	0	0		0	0		0	0		0	0		1	1	Typical	0	0
Q9H4M7	Pleckstrin homology domain-containing family A member 4 OS=Homo sapiens OX=9606 GN=PLEKHA4 PE=1 SV=2	1	0	0		0	0		0	0		0	0		1	1	Typical	0	0
Q9NZ52	ADP-ribosylation factor-binding protein GGA3 OS=Homo sapiens OX=9606 GN=GGA3 PE=1 SV=1	1	0	0		0	0		0	0		0	0		1	1	Typical	0	0
Q86WQ0	Nuclear receptor 2C2-associated protein OS=Homo sapiens OX=9606 GN=NR2C2AP PE=1 SV=1	1	0	0		0	0		0	0		0	0		1	1	Typical	0	0
Q6GQQ9	OTU domain-containing protein 7B OS=Homo sapiens OX=9606 GN=OTUD7B PE=1 SV=1	1	0	0		0	0		0	0		0	0		1	1	Typical	0	0
Q9P2T1	GMP reductase 2 OS=Homo sapiens OX=9606 GN=GMPR2 PE=1 SV=1	1	0	0		0	0		0	0		0	0		1	1	Typical	0	0
P19367	Hexokinase-1 OS=Homo sapiens OX=9606 GN=HK1 PE=1 SV=3	1	0	0		0	0		0	0		0	0		1	1	Typical	0	0
P0C2Y1	Putative neuroblastoma breakpoint family member 7 OS=Homo sapiens OX=9606 GN=NBPF7P PE=5 SV=1	1	0	0		0	0		0	0		0	0		1	1	Typical	0	0
P49354	Protein farnesyltransferase/geranylgeranyltransferase type-1 subunit alpha OS=Homo sapiens OX=9606 GN=FNTA PE=1 SV=1	1	0	0		0	0		0	0		0	0		1	1	Typical	0	0
Q13033	Striatin-3 OS=Homo sapiens OX=9606 GN=STRN3 PE=1 SV=3	1	0	0		0	0		0	0		0	0		1	1	Typical	0	0
P41595	5-hydroxytryptamine receptor 2B OS=Homo sapiens OX=9606 GN=HTR2B PE=1 SV=1	1	0	0		0	0		0	0		0	0		1	1	Typical	0	0
Q9UJY5	ADP-ribosylation factor-binding protein GGA1 OS=Homo sapiens OX=9606 GN=GGA1 PE=1 SV=1	1	0	0		0	0		0	0		0	0		1	1	Typical	0	0
sp|P21031|L3_VACCC	Protein L3 OS=Vaccinia virus (strain Copenhagen) OX=10249 GN=L3L PE=3 SV=1	1	0	0		0	0		0	0		0	0		1	1	Typical	0	0
Q86YT6	E3 ubiquitin-protein ligase MIB1 OS=Homo sapiens OX=9606 GN=MIB1 PE=1 SV=1	1	0	0		0	0		0	0		0	0		1	1	Typical	0	0
Q9H5N1	Rab GTPase-binding effector protein 2 OS=Homo sapiens OX=9606 GN=RABEP2 PE=1 SV=2	1	0	0		0	0		0	0		0	0		1	1	Typical	0	0
P31146	Coronin-1A OS=Homo sapiens OX=9606 GN=CORO1A PE=1 SV=4	1	0	0		0	0		0	0		0	0		1	1	Typical	0	0
Q8TAT2	Fibroblast growth factor-binding protein 3 OS=Homo sapiens OX=9606 GN=FGFBP3 PE=1 SV=1	1	0	0		0	0		0	0		0	0		1	1	Typical	0	0
Q29980	MHC class I polypeptide-related sequence B OS=Homo sapiens OX=9606 GN=MICB PE=1 SV=2	1	0	0		0	0		0	0		0	0		1	1	Typical	0	0
Q9Y6W3	Calpain-7 OS=Homo sapiens OX=9606 GN=CAPN7 PE=1 SV=1	1	0	0		0	0		0	0		0	0		1	1	Typical	0	0
Q9Y3D0	Cytosolic iron-sulfur assembly component 2B OS=Homo sapiens OX=9606 GN=CIAO2B PE=1 SV=1	1	0	0		0	0		0	0		0	0		1	1	Typical	0	0
Q6NXE6	Armadillo repeat-containing protein 6 OS=Homo sapiens OX=9606 GN=ARMC6 PE=1 SV=2	1	0	0		0	0		0	0		0	0		1	1	Typical	0	0
Q92882	Osteoclast-stimulating factor 1 OS=Homo sapiens OX=9606 GN=OSTF1 PE=1 SV=2	1	0	0		0	0		0	0		0	0		1	1	Typical	0	0
Q8TCT8	Signal peptide peptidase-like 2A OS=Homo sapiens OX=9606 GN=SPPL2A PE=1 SV=2	1	0	0		0	0		0	0		0	0		1	1	Typical	0	0
P49407	Beta-arrestin-1 OS=Homo sapiens OX=9606 GN=ARRB1 PE=1 SV=2	1	0	0		0	0		0	0		0	0		1	1	Typical	0	0
Q13257	Mitotic spindle assembly checkpoint protein MAD2A OS=Homo sapiens OX=9606 GN=MAD2L1 PE=1 SV=1	1	0	0		0	0		0	0		0	0		1	1	Typical	0	0
O00139	Kinesin-like protein KIF2A OS=Homo sapiens OX=9606 GN=KIF2A PE=1 SV=3	1	0	0		0	0		0	0		0	0		1	1	Typical	0	0
Q9H0T7	Ras-related protein Rab-17 OS=Homo sapiens OX=9606 GN=RAB17 PE=1 SV=2	1	0	0		0	0		0	0		0	0		1	1	Typical	0	0
Q9NQ48	Leucine zipper transcription factor-like protein 1 OS=Homo sapiens OX=9606 GN=LZTFL1 PE=1 SV=1	1	0	0		0	0		0	0		0	0		1	1	Typical	0	0
Q8WU58	Protein FAM222B OS=Homo sapiens OX=9606 GN=FAM222B PE=1 SV=1	1	0	0		0	0		0	0		0	0		1	1	Typical	0	0
Q8N8A2	Serine/threonine-protein phosphatase 6 regulatory ankyrin repeat subunit B OS=Homo sapiens OX=9606 GN=ANKRD44 PE=1 SV=3	1	0	0		0	0		0	0		0	0		1	1	Typical	0	0
O14618	Copper chaperone for superoxide dismutase OS=Homo sapiens OX=9606 GN=CCS PE=1 SV=1	1	0	0		0	0		0	0		0	0		1	1	Typical	0	0
Q13884	Beta-1-syntrophin OS=Homo sapiens OX=9606 GN=SNTB1 PE=1 SV=3	1	0	0		0	0		0	0		0	0		1	1	Typical	0	0
Q8IZ07	Ankyrin repeat domain-containing protein 13A OS=Homo sapiens OX=9606 GN=ANKRD13A PE=1 SV=3	1	0	0		0	0		0	0		0	0		1	1	Typical	0	0
Q5T2T1	MAGUK p55 subfamily member 7 OS=Homo sapiens OX=9606 GN=MPP7 PE=1 SV=1	1	0	0		0	0		0	0		0	0		1	1	Typical	0	0
P51790	H(+)/Cl(-) exchange transporter 3 OS=Homo sapiens OX=9606 GN=CLCN3 PE=1 SV=2	1	0	0		0	0		0	0		0	0		1	1	Typical	0	0
Q16658	Fascin OS=Homo sapiens OX=9606 GN=FSCN1 PE=1 SV=3	1	0	0		0	0		0	0		0	0		1	1	Typical	0	0
Q86WC4	Osteopetrosis-associated transmembrane protein 1 OS=Homo sapiens OX=9606 GN=OSTM1 PE=1 SV=1	1	0	0		0	0		0	0		0	0		1	1	Typical	0	0
Q8TER5	Rho guanine nucleotide exchange factor 40 OS=Homo sapiens OX=9606 GN=ARHGEF40 PE=1 SV=3	1	0	0		0	0		0	0		0	0		1	1	Typical	0	0
P98198	Phospholipid-transporting ATPase ID OS=Homo sapiens OX=9606 GN=ATP8B2 PE=1 SV=2	1	0	0		0	0		0	0		0	0		1	1	Typical	0	0
Q9Y250	Leucine zipper putative tumor suppressor 1 OS=Homo sapiens OX=9606 GN=LZTS1 PE=1 SV=3	1	0	0		0	0		0	0		0	0		1	1	Typical	0	0
sp|P21054|N1_VACCC	Protein N1 OS=Vaccinia virus (strain Copenhagen) OX=10249 GN=N1L PE=1 SV=1	1	0	0		0	0		0	0		0	0		1	1	Typical	0	0
Q92887	ATP-binding cassette sub-family C member 2 OS=Homo sapiens OX=9606 GN=ABCC2 PE=1 SV=3	1	0	0		0	0		0	0		0	0		1	1	Typical	0	0
Q49A88	Coiled-coil domain-containing protein 14 OS=Homo sapiens OX=9606 GN=CCDC14 PE=1 SV=3	1	0	0		0	0		0	0		0	0		1	1	Typical	0	0
P32971	Tumor necrosis factor ligand superfamily member 8 OS=Homo sapiens OX=9606 GN=TNFSF8 PE=1 SV=1	1	0	0		0	0		0	0		0	0		1	1	Typical	0	0
Q86UW9	Probable E3 ubiquitin-protein ligase DTX2 OS=Homo sapiens OX=9606 GN=DTX2 PE=1 SV=3	1	0	0		0	0		0	0		0	0		1	1	Typical	0	0
P30876	DNA-directed RNA polymerase II subunit RPB2 OS=Homo sapiens OX=9606 GN=POLR2B PE=1 SV=1	1	0	0		0	0		0	0		0	0		1	1	Typical	0	0
Q8NEV8	Exophilin-5 OS=Homo sapiens OX=9606 GN=EXPH5 PE=1 SV=3	1	0	0		0	0		0	0		0	0		1	1	Typical	0	0
Q14678	KN motif and ankyrin repeat domain-containing protein 1 OS=Homo sapiens OX=9606 GN=KANK1 PE=1 SV=3	1	0	0		0	0		0	0		0	0		1	1	Typical	0	0
P00766	SWISS-PROT:P00766 Chymotrypsinogen A - Bos taurus (Bovine).	1	0	0		0	0		0	0		0	0		1	1	Typical	0	0
Q9NRQ2	Phospholipid scramblase 4 OS=Homo sapiens OX=9606 GN=PLSCR4 PE=1 SV=2	1	0	0		0	0		0	0		0	0		1	1	Typical	0	0
Q96PZ2	Serine protease FAM111A OS=Homo sapiens OX=9606 GN=FAM111A PE=1 SV=2	1	0	0		0	0		0	0		0	0		1	1	Typical	0	0
O00443	Phosphatidylinositol 4-phosphate 3-kinase C2 domain-containing subunit alpha OS=Homo sapiens OX=9606 GN=PIK3C2A PE=1 SV=2	1	0	0		0	0		0	0		0	0		1	1	Typical	0	0
Q9ULT0	Tetratricopeptide repeat protein 7A OS=Homo sapiens OX=9606 GN=TTC7A PE=1 SV=3	1	0	0		0	0		0	0		0	0		1	1	Typical	0	0
P25325	3-mercaptopyruvate sulfurtransferase OS=Homo sapiens OX=9606 GN=MPST PE=1 SV=3	1	0	0		0	0		0	0		0	0		1	1	Typical	0	0
P21127	Cyclin-dependent kinase 11B OS=Homo sapiens OX=9606 GN=CDK11B PE=1 SV=4	1	0	0		0	0		0	0		0	0		1	1	Typical	0	0
Q7Z6J6	FERM domain-containing protein 5 OS=Homo sapiens OX=9606 GN=FRMD5 PE=1 SV=1	1	0	0		0	0		0	0		0	0		1	1	Typical	0	0
P04818	Thymidylate synthase OS=Homo sapiens OX=9606 GN=TYMS PE=1 SV=3	1	0	0		0	0		0	0		0	0		1	1	Typical	0	0
Q96G01	Protein bicaudal D homolog 1 OS=Homo sapiens OX=9606 GN=BICD1 PE=1 SV=3	1	0	0		0	0		0	0		0	0		1	1	Typical	0	0
Q12982	BCL2/adenovirus E1B 19 kDa protein-interacting protein 2 OS=Homo sapiens OX=9606 GN=BNIP2 PE=1 SV=1	1	0	0		0	0		0	0		0	0		1	1	Typical	0	0
O00533	Neural cell adhesion molecule L1-like protein OS=Homo sapiens OX=9606 GN=CHL1 PE=1 SV=4	1	0	0		0	0		0	0		0	0		1	1	Typical	0	0
Q14790	Caspase-8 OS=Homo sapiens OX=9606 GN=CASP8 PE=1 SV=1	1	0	0		0	0		0	0		0	0		1	1	Typical	0	0
Q15750	TGF-beta-activated kinase 1 and MAP3K7-binding protein 1 OS=Homo sapiens OX=9606 GN=TAB1 PE=1 SV=1	1	0	0		0	0		0	0		0	0		1	1	Typical	0	0
O95399	Urotensin-2 OS=Homo sapiens OX=9606 GN=UTS2 PE=1 SV=1	1	0	0		0	0		0	0		0	0		1	1	Typical	0	0
Q9BZV1	UBX domain-containing protein 6 OS=Homo sapiens OX=9606 GN=UBXN6 PE=1 SV=1	1	0	0		0	0		0	0		0	0		1	1	Typical	0	0
Q9HD15	Steroid receptor RNA activator 1 OS=Homo sapiens OX=9606 GN=SRA1 PE=1 SV=1	1	0	0		0	0		0	0		0	0		1	1	Typical	0	0
P35052	Glypican-1 OS=Homo sapiens OX=9606 GN=GPC1 PE=1 SV=2	1	0	0		0	0		0	0		0	0		1	1	Typical	0	0
Q9NVZ3	Adaptin ear-binding coat-associated protein 2 OS=Homo sapiens OX=9606 GN=NECAP2 PE=1 SV=1	1	0	0		0	0		0	0		0	0		1	1	Typical	0	0
P31483	Nucleolysin TIA-1 isoform p40 OS=Homo sapiens OX=9606 GN=TIA1 PE=1 SV=3	1	0	0		0	0		0	0		0	0		1	1	Typical	0	0
Q86VP1	Tax1-binding protein 1 OS=Homo sapiens OX=9606 GN=TAX1BP1 PE=1 SV=2	1	0	0		0	0		0	0		0	0		1	1	Typical	0	0
Q12800	Alpha-globin transcription factor CP2 OS=Homo sapiens OX=9606 GN=TFCP2 PE=1 SV=2	1	0	0		0	0		0	0		0	0		1	1	Typical	0	0
Q7L014	Probable ATP-dependent RNA helicase DDX46 OS=Homo sapiens OX=9606 GN=DDX46 PE=1 SV=2	1	0	0		0	0		0	0		0	0		1	1	Typical	0	0
Q9Y2L6	FERM domain-containing protein 4B OS=Homo sapiens OX=9606 GN=FRMD4B PE=1 SV=4	1	0	0		0	0		0	0		0	0		1	1	Typical	0	0
[truncated: 1,330 more rows]
